# Supplementary material for: Predicting treatment response from longitudinal images using multi-task deep learning
Source: Nat Commun. 2021 Mar 25;12:1851. doi: 10.1038/s41467-021-22188-y (PMC7994301; doi:10.1038/s41467-021-22188-y)
Supplement: Supplementary file 4 — Source data [file 41467_2021_22188_MOESM4_ESM.zip]

Archive with 136 entries (99 files):
- Source Data/
- __MACOSX/._Source Data
- Source Data/Location_Upper middle and lower rectal cancer/
- __MACOSX/Source Data/._Location_Upper middle and lower rectal cancer
- Source Data/Gender/
- __MACOSX/Source Data/._Gender
- Source Data/Resnet 18_Post/
- __MACOSX/Source Data/._Resnet 18_Post
- Source Data/Resnet 18_Pre/
- __MACOSX/Source Data/._Resnet 18_Pre
- Source Data/CEA/
- __MACOSX/Source Data/._CEA
- Source Data/3D RP-Net/
- __MACOSX/Source Data/._3D RP-Net
- Source Data/3D RP-Net+CEA/
- __MACOSX/Source Data/._3D RP-Net+CEA
- Source Data/Siam-Resnet-18/
- __MACOSX/Source Data/._Siam-Resnet-18
- Source Data/T2 Modal/
- __MACOSX/Source Data/._T2 Modal
- Source Data/Location_Upper middle and lower rectal cancer/Upper and middle/
- __MACOSX/Source Data/Location_Upper middle and lower rectal cancer/._Upper and middle
- Source Data/Location_Upper middle and lower rectal cancer/Lower/
- __MACOSX/Source Data/Location_Upper middle and lower rectal cancer/._Lower
- Source Data/Gender/Male/
- __MACOSX/Source Data/Gender/._Male
- Source Data/Gender/Female/
- __MACOSX/Source Data/Gender/._Female
- Source Data/Resnet 18_Post/Internal Validation/
- __MACOSX/Source Data/Resnet 18_Post/._Internal Validation
- Source Data/Resnet 18_Post/Trainning/
- __MACOSX/Source Data/Resnet 18_Post/._Trainning
- Source Data/Resnet 18_Post/External Validation/
- __MACOSX/Source Data/Resnet 18_Post/._External Validation
- Source Data/Resnet 18_Pre/Training/
- __MACOSX/Source Data/Resnet 18_Pre/._Training
- Source Data/Resnet 18_Pre/Internal Validation/
- __MACOSX/Source Data/Resnet 18_Pre/._Internal Validation
- Source Data/Resnet 18_Pre/External Validation/
- __MACOSX/Source Data/Resnet 18_Pre/._External Validation
- Source Data/CEA/95% Specificcity of CEA_Estimates of Population Prevalence, Sensitivity, Specificity, Predictive Values, and likelihood Ratios.xlsx
- __MACOSX/Source Data/CEA/._95% Specificcity of CEA_Estimates of Population Prevalence, Sensitivity, Specificity, Predictive Values, and likelihood Ratios.xlsx
- Source Data/CEA/99% Specificcity of CEA_Estimates of Population Prevalence, Sensitivity, Specificity, Predictive Values, and likelihood Ratios.xlsx
- __MACOSX/Source Data/CEA/._99% Specificcity of CEA_Estimates of Population Prevalence, Sensitivity, Specificity, Predictive Values, and likelihood Ratios.xlsx
- Source Data/CEA/1204_Internal validation_CEA.xlsx
- __MACOSX/Source Data/CEA/._1204_Internal validation_CEA.xlsx
- Source Data/3D RP-Net/Training/
- __MACOSX/Source Data/3D RP-Net/._Training
- Source Data/3D RP-Net/Internal Validation/
- __MACOSX/Source Data/3D RP-Net/._Internal Validation
- Source Data/3D RP-Net/External Validation/
- __MACOSX/Source Data/3D RP-Net/._External Validation
- Source Data/3D RP-Net+CEA/95% Specificcity of 3D RP-Net+CEA_Population Prevalence, Sensitivity, Specificity, Predictive Values, and likelihood Ratios.xlsx
- __MACOSX/Source Data/3D RP-Net+CEA/._95% Specificcity of 3D RP-Net+CEA_Population Prevalence, Sensitivity, Specificity, Predictive Values, and likelihood Ratios.xlsx
- Source Data/3D RP-Net+CEA/99% Specificcity of 3D RP-Net+CEA_Population Prevalence, Sensitivity, Specificity, Predictive Values, and likelihood Ratios.xlsx
- __MACOSX/Source Data/3D RP-Net+CEA/._99% Specificcity of 3D RP-Net+CEA_Population Prevalence, Sensitivity, Specificity, Predictive Values, and likelihood Ratios.xlsx
- Source Data/3D RP-Net+CEA/1204_Internal validation_3D RP-Net+CEA.xlsx
- __MACOSX/Source Data/3D RP-Net+CEA/._1204_Internal validation_3D RP-Net+CEA.xlsx
- Source Data/Siam-Resnet-18/Training/
- __MACOSX/Source Data/Siam-Resnet-18/._Training
- Source Data/Siam-Resnet-18/Internal Validation/
- __MACOSX/Source Data/Siam-Resnet-18/._Internal Validation
- Source Data/Siam-Resnet-18/External Validation/
- __MACOSX/Source Data/Siam-Resnet-18/._External Validation
- Source Data/T2 Modal/Training/
- __MACOSX/Source Data/T2 Modal/._Training
- Source Data/T2 Modal/Internal Validation/
- __MACOSX/Source Data/T2 Modal/._Internal Validation
- Source Data/T2 Modal/External Validation/
- __MACOSX/Source Data/T2 Modal/._External Validation
- Source Data/Location_Upper middle and lower rectal cancer/Upper and middle/Internal_Validation_Upper and middle/
- __MACOSX/Source Data/Location_Upper middle and lower rectal cancer/Upper and middle/._Internal_Validation_Upper and middle
- Source Data/Location_Upper middle and lower rectal cancer/Upper and middle/External_Validation_Upper and middle/
- __MACOSX/Source Data/Location_Upper middle and lower rectal cancer/Upper and middle/._External_Validation_Upper and middle
- Source Data/Location_Upper middle and lower rectal cancer/Lower/External Validation_lower/
- __MACOSX/Source Data/Location_Upper middle and lower rectal cancer/Lower/._External Validation_lower
- Source Data/Location_Upper middle and lower rectal cancer/Lower/Internal Validation_lower/
- __MACOSX/Source Data/Location_Upper middle and lower rectal cancer/Lower/._Internal Validation_lower
- Source Data/Gender/Male/Internal validation/
- __MACOSX/Source Data/Gender/Male/._Internal validation
- Source Data/Gender/Male/External validation/
- __MACOSX/Source Data/Gender/Male/._External validation
- Source Data/Gender/Female/External validation_Female/
- __MACOSX/Source Data/Gender/Female/._External validation_Female
- Source Data/Gender/Female/Internal validation_Female/
- __MACOSX/Source Data/Gender/Female/._Internal validation_Female
- Source Data/Resnet 18_Post/Internal Validation/1204_Internal Validation_Resnet 18_Post.xlsx
- __MACOSX/Source Data/Resnet 18_Post/Internal Validation/._1204_Internal Validation_Resnet 18_Post.xlsx
- Source Data/Resnet 18_Post/Trainning/1204_Training_Resnet 18_Post.xlsx
- __MACOSX/Source Data/Resnet 18_Post/Trainning/._1204_Training_Resnet 18_Post.xlsx
- Source Data/Resnet 18_Post/External Validation/1204_External validation_Resnet18 Post.xlsx
- __MACOSX/Source Data/Resnet 18_Post/External Validation/._1204_External validation_Resnet18 Post.xlsx
- Source Data/Resnet 18_Pre/Training/1203_Training_Resnet 18.xlsx
- __MACOSX/Source Data/Resnet 18_Pre/Training/._1203_Training_Resnet 18.xlsx
- Source Data/Resnet 18_Pre/Internal Validation/1203_Internal Validation_Resnet 18.xlsx
- __MACOSX/Source Data/Resnet 18_Pre/Internal Validation/._1203_Internal Validation_Resnet 18.xlsx
- Source Data/Resnet 18_Pre/External Validation/1203_External_Resnet18.xlsx
- __MACOSX/Source Data/Resnet 18_Pre/External Validation/._1203_External_Resnet18.xlsx
- Source Data/3D RP-Net/Training/1203_Training_ 3D RP-Net.xlsx
- __MACOSX/Source Data/3D RP-Net/Training/._1203_Training_ 3D RP-Net.xlsx
- Source Data/3D RP-Net/Internal Validation/1203_Internal_ 3D RP-Net.xlsx
- __MACOSX/Source Data/3D RP-Net/Internal Validation/._1203_Internal_ 3D RP-Net.xlsx
- Source Data/3D RP-Net/Internal Validation/95% Specificcity of 3D RP-Net_Population Prevalence, Sensitivity, Specificity, Predictive Values, and likelihood Rati.xlsx
- __MACOSX/Source Data/3D RP-Net/Internal Validation/._95% Specificcity of 3D RP-Net_Population Prevalence, Sensitivity, Specificity, Predictive Values, and likelihood Rati.xlsx
- Source Data/3D RP-Net/Internal Validation/99% Specificcity of 3D RP-Net_Population Prevalence, Sensitivity, Specificity, Predictive Values, and likelihood Rati.xlsx
- __MACOSX/Source Data/3D RP-Net/Internal Validation/._99% Specificcity of 3D RP-Net_Population Prevalence, Sensitivity, Specificity, Predictive Values, and likelihood Rati.xlsx
- Source Data/3D RP-Net/External Validation/1203_External_ 3D RP-Net.xlsx
- __MACOSX/Source Data/3D RP-Net/External Validation/._1203_External_ 3D RP-Net.xlsx
- Source Data/Siam-Resnet-18/Training/1203_Training_SIam-Resnet-18.xlsx
- __MACOSX/Source Data/Siam-Resnet-18/Training/._1203_Training_SIam-Resnet-18.xlsx
- Source Data/Siam-Resnet-18/Internal Validation/1203_Internal Validation_Siam-Resnet-18.xlsx
- __MACOSX/Source Data/Siam-Resnet-18/Internal Validation/._1203_Internal Validation_Siam-Resnet-18.xlsx
- Source Data/Siam-Resnet-18/External Validation/1203_External_SiamResnet 18.xlsx
- __MACOSX/Source Data/Siam-Resnet-18/External Validation/._1203_External_SiamResnet 18.xlsx
- Source Data/T2 Modal/Training/1203_Training_T2 modal.xlsx
- __MACOSX/Source Data/T2 Modal/Training/._1203_Training_T2 modal.xlsx
- Source Data/T2 Modal/Internal Validation/1203_Internal validation_T2 modal.xlsx
- __MACOSX/Source Data/T2 Modal/Internal Validation/._1203_Internal validation_T2 modal.xlsx
- Source Data/T2 Modal/External Validation/1203_External Validation_T2 modal.xlsx
- __MACOSX/Source Data/T2 Modal/External Validation/._1203_External Validation_T2 modal.xlsx
- Source Data/Location_Upper middle and lower rectal cancer/Upper and middle/Internal_Validation_Upper and middle/1204_Internal Validation_Upper and middle.xlsx
- __MACOSX/Source Data/Location_Upper middle and lower rectal cancer/Upper and middle/Internal_Validation_Upper and middle/._1204_Internal Validation_Upper and middle.xlsx
- Source Data/Location_Upper middle and lower rectal cancer/Upper and middle/External_Validation_Upper and middle/1204_External_Upper and middle.xlsx
- __MACOSX/Source Data/Location_Upper middle and lower rectal cancer/Upper and middle/External_Validation_Upper and middle/._1204_External_Upper and middle.xlsx
- Source Data/Location_Upper middle and lower rectal cancer/Lower/External Validation_lower/1204_External Validation_Lower.xlsx
- __MACOSX/Source Data/Location_Upper middle and lower rectal cancer/Lower/External Validation_lower/._1204_External Validation_Lower.xlsx
- Source Data/Location_Upper middle and lower rectal cancer/Lower/Internal Validation_lower/1204_Internal validation_Lower.xlsx
- __MACOSX/Source Data/Location_Upper middle and lower rectal cancer/Lower/Internal Validation_lower/._1204_Internal validation_Lower.xlsx
- Source Data/Gender/Male/Internal validation/1204_Internal validation_Male.xlsx
- __MACOSX/Source Data/Gender/Male/Internal validation/._1204_Internal validation_Male.xlsx
- Source Data/Gender/Male/External validation/1204_External validation_Male.xlsx
- __MACOSX/Source Data/Gender/Male/External validation/._1204_External validation_Male.xlsx
- Source Data/Gender/Female/External validation_Female/1204_External validation_Female.xlsx
- __MACOSX/Source Data/Gender/Female/External validation_Female/._1204_External validation_Female.xlsx
- Source Data/Gender/Female/Internal validation_Female/1204_Internal validation_Female.xlsx
- __MACOSX/Source Data/Gender/Female/Internal validation_Female/._1204_Internal validation_Female.xlsx
