# Supplementary material for: Predicting treatment response from longitudinal images using multi-task deep learning
Source: Nat Commun. 2021 Mar 25;12:1851. doi: 10.1038/s41467-021-22188-y (PMC7994301; doi:10.1038/s41467-021-22188-y)
Supplement: Supplementary file 4 — Source data [file 41467_2021_22188_MOESM4_ESM.zip › Source Data/CEA/95% Specificcity of CEA_Estimates of Population Prevalence, Sensitivity, Specificity, Predictive Values, and likelihood Ratios.xlsx]

## Sheet: Sheet1
95% Specificity of CEA
	Condition		Totals
	Absent	Present
Test Positive	6	18	24
Test Negative	110	26	136
Totals	116	44	160
	Estimated	95% Confidence Interval
	Value	Lower Limit	Upper Limit
Prevalence	0.275	0.208886	0.352134
Sensitivity	0.409091	0.26701	0.566865
Specificity	0.948276	0.886168	0.9788
For any particular test result, the probability that it will be:
Positive	0.15	0.100324	0.216995
Negative	0.85	0.783005	0.899676
For any particular positive test result, the probability that it is:
True Positive	0.75	0.529477	0.893994
False Positive	0.25	0.106006	0.470523
For any particular negative test result, the probability that it is:
True Negative	0.808824	0.730584	0.869173
False Negative	0.191176	0.130827	0.269416
likelihood Ratios:
[C] = conventional
[W] = weighted by prevalence
Positive [C]	7.90909	3.35927	18.6212
Negative [C]	0.62314	0.486872	0.797549
Positive [W]	3	1.4451	6.22794
Negative [W]	0.236364	0.166713	0.335113
