# Supplementary material for: Predicting treatment response from longitudinal images using multi-task deep learning
Source: Nat Commun. 2021 Mar 25;12:1851. doi: 10.1038/s41467-021-22188-y (PMC7994301; doi:10.1038/s41467-021-22188-y)
Supplement: Supplementary file 4 — Source data [file 41467_2021_22188_MOESM4_ESM.zip › Source Data/CEA/99% Specificcity of CEA_Estimates of Population Prevalence, Sensitivity, Specificity, Predictive Values, and likelihood Ratios.xlsx]

## Sheet: Sheet1
99% Specificity of CEA
	Condition		Totals
	Absent	Present
Test Positive	1	10	11
Test Negative	115	34	149
Totals	116	44	160
	Estimated	95% Confidence Interval
	Value	Lower Limit	Upper Limit
Prevalence	0.275	0.208886	0.352134
Sensitivity	0.227273	0.119919	0.382216
Specificity	0.991379	0.945905	0.99955
For any particular test result, the probability that it will be:
Positive	0.06875	0.036549	0.122715
Negative	0.93125	0.877285	0.963451
For any particular positive test result, the probability that it is:
True Positive	0.909091	0.57117	0.995236
False Positive	0.090909	0.004764	0.42883
For any particular negative test result, the probability that it is:
True Negative	0.771812	0.694496	0.834796
False Negative	0.228188	0.165204	0.305504
likelihood Ratios:
[C] = conventional
[W] = weighted by prevalence
Positive [C]	26.3636	3.47594	199.958
Negative [C]	0.779447	0.663941	0.915047
Positive [W]	10	1.52885	65.4086
Negative [W]	0.295652	0.219202	0.398765
