# Supplementary material for: Predicting treatment response from longitudinal images using multi-task deep learning
Source: Nat Commun. 2021 Mar 25;12:1851. doi: 10.1038/s41467-021-22188-y (PMC7994301; doi:10.1038/s41467-021-22188-y)
Supplement: Supplementary file 4 — Source data [file 41467_2021_22188_MOESM4_ESM.zip › Source Data/CEA/1204_Internal validation_CEA.xlsx]

## Sheet: Sheet1
Patient ID	PCR	CEA (Threshold =5ng/ml)
362169	0	6.73
370231	0	6.75
1201305	1	26.29
1201308	0	6.46
1201962	0	6.28
1202154	0	3.61
1202407	0	0.782
1202487	0	1.38
1203305	1	6.14
1204698	0	5.29
1205463	1	6.55
1205585	0	6.42
1205597	0	4.63
1206160	0	9.6
1207956	0	6.32
1208093	0	2.38
1208182	0	4.62
1208666	1	24.67
1208993	0	9.51
1209904	0	4.46
1211538	0	4.44
1212884	0	0.63
1213436	0	6.42
1217082	0	2.35
1218306	0	6.41
1218729	1	4.85
1219083	1	2.59
1220035	0	1.34
1220312	0	6.26
1220700	0	3.61
1221782	0	2.45
1221827	0	3.98
1222417	1	10.31
1223712	1	9.82
1223732	0	6.38
1223738	0	6.38
1223977	1	8.27
1224279	0	3.76
1224817	0	8.47
1224924	0	0.484
1224926	0	1.3
1226810	0	4.44
1227205	0	4.42
1230502	0	1.38
1231611	0	3.87
1231623	0	1.34
1233162	0	4.41
1234037	0	3.59
1235508	0	6.29
1236158	0	3.48
1236161	1	7.23
1236162	1	7.05
1238020	0	0.793
1238122	1	5.35
1239241	1	4.89
1239892	0	3.41
1239915	0	0.5555
1239930	0	0.82
1240987	0	1.34
1241079	1	10.21
1242309	0	6.22
1242350	0	4.4
1242389	1	6.78
1243350	0	2.3
1244133	0	4.39
1244362	0	6.31
1245109	0	3.95
1245170	0	3.36
1245560	0	3.76
1247235	0	2.37
1247705	1	3.22
1249216	0	0.34
1249324	0	6.35
1250723	0	6.21
1252593	1	4.92
1252881	0	2.54
1253551	0	4.35
1253607	0	4.26
1253926	0	19.79
1254512	1	10.13
1255051	0	2.39
1255289	0	4.17
1255849	0	3.94
1256029	1	5.17
1256610	0	3.82
1258027	0	2.28
1258267	1	9.94
1258367	0	2.41
1258955	1	6.69
1259712	0	8.55
1260326	0	2.36
1261266	1	16.29
1261267	1	11.42
1261507	1	3.93
1262104	0	0.295
1263269	1	16.29
1263317	0	4.15
1264375	1	5.2
1264730	1	3.67
1267752	0	3.31
1267754	0	3.91
1268613	0	2.26
1269670	1	6.34
1269670	1	6.2
1269672	0	6.18
1269682	0	3.79
1270285	0	4.13
1271024	0	5.764
1271030	1	153.1
1275860	0	4.11
1276122	0	2.47
1276784	0	2.24
1277426	0	2.44
1277834	0	1.32
1278449	0	3.73
1279872	0	3.25
1280042	1	4.73
1281529	1	3.97
1284732	1	5.57
1295405	1	3.51
1298508	1	3.48
1298936	1	3.62
1301298	0	6.55
1313044	1	3.48
1323423	0	4.09
1325046	0	4.08
1329534	0	2.18
1332098	0	6.71
1332153	0	0.472
1332894	1	4.64
1334831	0	5.576
1335302	0	6.65
1338055	0	2.5
1338806	0	5.37
1338824	0	0.592
1338929	1	6.02
1341574	0	3.78
1342176	0	4.07
1342877	0	7.4
1343097	1	3.25
1344607	0	4.05
1344864	0	6.29
1345990	0	6.46
1346363	0	6.53
1352101	0	6.77
1353767	1	3.1
1353778	0	2.48
1354361	1	6.61
1354739	0	7.37
1355437	0	1.29
1359812	1	0.94
1361562	0	4
1361850	0	7.45
1364699	0	0.616
1368541	1	5.7
2306258	0	5.31
3072414	0	6.49
3457116	0	8.31
5764649	0	1.39
7693230	0	3.71
