# Supplementary material for: Predicting treatment response from longitudinal images using multi-task deep learning
Source: Nat Commun. 2021 Mar 25;12:1851. doi: 10.1038/s41467-021-22188-y (PMC7994301; doi:10.1038/s41467-021-22188-y)
Supplement: Supplementary file 4 — Source data [file 41467_2021_22188_MOESM4_ESM.zip › Source Data/3D RP-Net+CEA/95% Specificcity of 3D RP-Net+CEA_Population Prevalence, Sensitivity, Specificity, Predictive Values, and likelihood Ratios.xlsx]

## Sheet: Sheet1
95% Specificity of 3D RP-Net + CEA
	Condition		Totals
	Absent	Present
Test Positive	6	43	49
Test Negative	110	1	111
Totals	116	44	160
	Estimated	95% Confidence Interval
	Value	Lower Limit	Upper Limit
Prevalence	0.275	0.208886	0.352134
Sensitivity	0.977273	0.86491	0.998812
Specificity	0.948276	0.886168	0.9788
For any particular test result, the probability that it will be:
Positive	0.30625	0.237214	0.384764
Negative	0.69375	0.615236	0.762786
For any particular positive test result, the probability that it is:
True Positive	0.877551	0.745366	0.949225
False Positive	0.122449	0.050775	0.254634
For any particular negative test result, the probability that it is:
True Negative	0.990991	0.943554	0.99953
False Negative	0.009009	0.00047	0.056446
likelihood Ratios:
[C] = conventional
[W] = weighted by prevalence
Positive [C]	18.8939	8.65691	41.2366
Negative [C]	0.023967	0.003449	0.166527
Positive [W]	7.16667	3.36227	15.2757
Negative [W]	0.009091	0.001292	0.063978
