# Supplementary material for: Predicting treatment response from longitudinal images using multi-task deep learning
Source: Nat Commun. 2021 Mar 25;12:1851. doi: 10.1038/s41467-021-22188-y (PMC7994301; doi:10.1038/s41467-021-22188-y)
Supplement: Supplementary file 4 — Source data [file 41467_2021_22188_MOESM4_ESM.zip › Source Data/3D RP-Net+CEA/99% Specificcity of 3D RP-Net+CEA_Population Prevalence, Sensitivity, Specificity, Predictive Values, and likelihood Ratios.xlsx]

## Sheet: Sheet1
99% Specificity of 3D-RP Net+CEA
	Condition		Totals
	Absent	Present
Test Positive	1	33	34
Test Negative	115	11	126
Totals	116	44	160
	Estimated	95% Confidence Interval
	Value	Lower Limit	Upper Limit
Prevalence	0.275	0.208886	0.352134
Sensitivity	0.75	0.593505	0.862971
Specificity	0.991379	0.945905	0.99955
For any particular test result, the probability that it will be:
Positive	0.2125	0.153518	0.285616
Negative	0.7875	0.714384	0.846482
For any particular positive test result, the probability that it is:
True Positive	0.970588	0.829462	0.998463
False Positive	0.029412	0.001537	0.170538
For any particular negative test result, the probability that it is:
True Negative	0.912698	0.845647	0.953451
False Negative	0.087302	0.046549	0.154353
likelihood Ratios:
[C] = conventional
[W] = weighted by prevalence
Positive [C]	87	12.2677	616.984
Negative [C]	0.252174	0.151138	0.420752
Positive [W]	33	4.78124	227.765
Negative [W]	0.095652	0.054308	0.168472
