# Supplementary material for: Predicting treatment response from longitudinal images using multi-task deep learning
Source: Nat Commun. 2021 Mar 25;12:1851. doi: 10.1038/s41467-021-22188-y (PMC7994301; doi:10.1038/s41467-021-22188-y)
Supplement: Supplementary file 4 — Source data [file 41467_2021_22188_MOESM4_ESM.zip › Source Data/3D RP-Net+CEA/1204_Internal validation_3D RP-Net+CEA.xlsx]

## Sheet: Sheet1
Patient ID	PCR	3D RP-Net+CEA
1271030	1	0.990254
1201305	1	0.981977
1208666	1	0.972277
1263269	1	0.961857
1261266	1	0.950742
1261266	1	0.902629
1222417	1	0.860919
1241079	1	0.85153
1254512	1	0.840689
1258267	1	0.834128
1223712	1	0.82406
1223977	1	0.811388
1236161	1	0.800944
1236162	1	0.793974
1242389	1	0.784494
1258955	1	0.771297
1354361	1	0.760529
1205463	1	0.751742
1269670	1	0.742019
1269671	1	0.741119
1203305	1	0.730887
1338929	1	0.725594
1368541	1	0.710839
1253926	0	0.701734
1284732	1	0.697654
1238122	1	0.695542
1206160	0	0.691328
1264375	1	0.683488
1256029	1	0.678324
1252593	1	0.675433
1219083	1	0.673123
1239241	1	0.665313
1218729	1	0.656432
1280042	1	0.643219
1332894	1	0.642896
1281529	1	0.631739
1261507	1	0.631299
1264730	1	0.631299
1298936	1	0.623477
1295405	1	0.615499
1313044	1	0.613298
1218306	0	0.607894
1224817	0	0.600712
1298508	1	0.591339
1361850	0	0.58433
1343097	1	0.582377
1247705	1	0.578943
1342877	0	0.575432
1354739	0	0.570322
1352101	0	0.564329
370231	0	0.560432
362169	0	0.556432
1332098	0	0.551288
1335302	0	0.546432
1301298	0	0.539786
1346363	0	0.534865
3072414	0	0.530111
1345990	0	0.526981
1201308	0	0.521077
1205585	0	0.517893
1213436	0	0.512987
1223738	0	0.502879
1353767	1	0.501632
1208993	0	0.50141
1223732	0	0.500188
3457116	0	0.496083
1249324	0	0.487643
1207956	0	0.482752
1244362	0	0.477654
1344864	0	0.472114
1235508	0	0.468764
1201962	0	0.462217
1220312	0	0.459813
1242309	0	0.452199
1250723	0	0.448121
1269672	0	0.443599
1271024	0	0.437852
1334831	0	0.432981
1338806	0	0.428743
2306258	0	0.427835
1204698	0	0.423219
1205597	0	0.422188
1208182	0	0.421349
1209904	0	0.419831
1211538	0	0.418257
1226810	0	0.413909
1227205	0	0.41144
1233162	0	0.409123
1242350	0	0.408764
1244133	0	0.40633
1253551	0	0.402177
1259712	0	0.401277
1253607	0	0.398497
1255289	0	0.393709
1263317	0	0.381075
1270285	0	0.378712
1275860	0	0.371012
1323423	0	0.364219
1325046	0	0.362165
1342176	0	0.359032
1344607	0	0.351333
1361562	0	0.348218
1221827	0	0.341654
1245109	0	0.336753
1255849	0	0.332721
1267754	0	0.329822
1231611	0	0.323219
1256610	0	0.318432
1269682	0	0.312532
1341574	0	0.304329
1245560	0	0.300143
1224279	0	0.297666
1278449	0	0.291433
1359812	1	0.28768
7693230	0	0.285319
1202154	0	0.280128
1220700	0	0.276389
1234037	0	0.271084
1236158	0	0.269843
1239892	0	0.263898
1245170	0	0.259807
1267752	0	0.253299
1279872	0	0.248716
1252881	0	0.241897
1338055	0	0.238642
1353778	0	0.235419
1276122	0	0.226156
1221782	0	0.220554
1277426	0	0.21832
1258367	0	0.213219
1255051	0	0.209762
1208093	0	0.202916
1247235	0	0.202413
1260326	0	0.202209
1217082	0	0.201997
1243350	0	0.198911
1258027	0	0.192927
1268613	0	0.187703
1276784	0	0.169051
1329534	0	0.159054
5764649	0	0.15134
1202487	0	0.148919
1230502	0	0.143458
1231623	0	0.138845
1220035	0	0.13138
1240987	0	0.129993
1277834	0	0.121802
1224926	0	0.118053
1355437	0	0.113447
1239930	0	0.107013
1238020	0	0.104991
1202407	0	0.103318
1212884	0	0.101377
1364699	0	0.0987945
1338824	0	0.0914388
1239915	0	0.0890149
1224924	0	0.0823076
1332153	0	0.0787298
1249216	0	0.0735185
1262104	0	0.0693448
