# Supplementary material for: Predicting treatment response from longitudinal images using multi-task deep learning
Source: Nat Commun. 2021 Mar 25;12:1851. doi: 10.1038/s41467-021-22188-y (PMC7994301; doi:10.1038/s41467-021-22188-y)
Supplement: Supplementary file 4 — Source data [file 41467_2021_22188_MOESM4_ESM.zip › Source Data/Resnet 18_Post/Internal Validation/1204_Internal Validation_Resnet 18_Post.xlsx]

## Sheet: Sheet1
Patient ID	PCR	Resnet 18_Post
1271030	1	0.990154
1201305	1	0.982277
1208666	1	0.971976
1241079	1	0.921776
1254512	1	0.914099
1258267	1	0.902429
1223712	1	0.896154
1223977	1	0.882588
1236161	1	0.874633
1236162	1	0.860819
1242389	1	0.85163
1354361	1	0.834428
1205463	1	0.82636
1269670	1	0.813388
1269671	1	0.801544
1255051	0	0.798635
1338929	1	0.786594
1224924	0	0.781734
1276784	0	0.779032
1368541	1	0.773897
1243350	0	0.773299
1260326	0	0.772188
1258027	0	0.769235
1212884	0	0.763188
1239915	0	0.761957
1332153	0	0.76141
1262104	0	0.757123
1238122	1	0.753342
1338824	0	0.752179
1249216	0	0.751277
1264375	1	0.743219
1364699	0	0.742666
1256029	1	0.732987
1247235	0	0.728935
1252593	1	0.727894
1220035	0	0.727835
1343097	1	0.721339
1239241	1	0.712339
1239930	0	0.709123
1218729	1	0.695542
1253926	0	0.68433
1280042	1	0.678325
1332894	1	0.665313
1284732	1	0.661329
1281529	1	0.642895
1261507	1	0.631299
1264730	1	0.613298
1295405	1	0.606432
1298936	1	0.578943
1206160	0	0.575432
1208993	0	0.570322
1259712	0	0.564329
1224817	0	0.560432
3457116	0	0.556432
1361850	0	0.551288
1342877	0	0.546432
1354739	0	0.539786
1352101	0	0.534866
1298508	1	0.531299
370231	0	0.530111
362169	0	0.526981
1332098	0	0.521077
1224926	0	0.518257
1335302	0	0.517893
1301298	0	0.512988
1247705	1	0.512376
1355437	0	0.51144
1346363	0	0.507895
1238020	0	0.50633
1202407	0	0.504671
3072414	0	0.50288
1345990	0	0.500188
1201308	0	0.496084
1205585	0	0.491328
1213436	0	0.487643
1218306	0	0.482753
1223738	0	0.477654
1359812	1	0.473123
1223732	0	0.472114
1249324	0	0.468764
1207956	0	0.462217
1244362	0	0.459813
1344864	0	0.452199
1235508	0	0.448121
1219083	1	0.447679
1201962	0	0.443599
1258955	1	0.441989
1220312	0	0.437853
1242309	0	0.432981
1250723	0	0.428743
1269672	0	0.423219
1268613	0	0.422166
1271024	0	0.419832
1334831	0	0.413909
1208093	0	0.411439
1338806	0	0.408764
1269682	0	0.402323
2306258	0	0.402177
1353767	1	0.401632
1204698	0	0.398497
1203305	1	0.396574
1205597	0	0.39371
1263269	1	0.363657
1261266	1	0.352342
1261267	1	0.34322
1313044	1	0.343219
1222417	1	0.331739
1338055	0	0.329843
1208182	0	0.329822
1209904	0	0.323219
1211538	0	0.318432
1226810	0	0.312532
1227205	0	0.304329
1233162	0	0.300143
1242350	0	0.297666
1244133	0	0.291433
1253551	0	0.285319
1253607	0	0.280128
1255289	0	0.276389
1263317	0	0.271084
1270285	0	0.269843
1275860	0	0.263898
1323423	0	0.259807
1325046	0	0.253299
1342176	0	0.248716
1344607	0	0.241897
1361562	0	0.238642
1221827	0	0.235419
1245109	0	0.226157
1255849	0	0.220555
1267754	0	0.21832
1231611	0	0.213309
1256610	0	0.209832
1341574	0	0.198882
1245560	0	0.192847
1224279	0	0.187613
1278449	0	0.181116
7693230	0	0.178932
1202154	0	0.171332
1220700	0	0.169102
1234037	0	0.164449
1236158	0	0.159055
1239892	0	0.15116
1245170	0	0.14895
1267752	0	0.143378
1279872	0	0.138925
1252881	0	0.13136
1353778	0	0.121812
1276122	0	0.118053
1221782	0	0.113398
1277426	0	0.107044
1258367	0	0.103187
1217082	0	0.07879
1329534	0	0.0515331
5764649	0	0.0483278
1202487	0	0.0417644
1230502	0	0.0368831
1231623	0	0.0329114
1240987	0	0.0224978
1277834	0	0.0215196
