# Supplementary material for: Predicting treatment response from longitudinal images using multi-task deep learning
Source: Nat Commun. 2021 Mar 25;12:1851. doi: 10.1038/s41467-021-22188-y (PMC7994301; doi:10.1038/s41467-021-22188-y)
Supplement: Supplementary file 4 — Source data [file 41467_2021_22188_MOESM4_ESM.zip › Source Data/Resnet 18_Post/Trainning/1204_Training_Resnet 18_Post.xlsx]

## Sheet: Sheet1
Patient ID	PCR	Resnet 18_Post
1119414	1	0.955057
1137308	1	0.946223
1110533	1	0.934911
1133398	1	0.923333
1081887	1	0.922913
1184457	1	0.913124
1133399	1	0.911845
1149392	1	0.903512
1133964	1	0.901454
1076812	1	0.894911
1049430	1	0.89171
1093052	1	0.883833
1158425	1	0.876523
1165941	1	0.866922
1024531	1	0.786493
1070321	0	0.764332
1013182	0	0.758789
1165941	1	0.755811
1035657	1	0.753411
1197861	1	0.745411
1047001	1	0.736463
1085960	1	0.715612
1051583	1	0.704533
1076699	1	0.701333
1051836	1	0.692551
1045586	1	0.681521
1175850	1	0.592113
1175851	1	0.583312
1150275	1	0.578913
1134550	0	0.522912
1086177	0	0.521512
1136477	0	0.520345
1062083	1	0.502978
1016289	0	0.498423
1112811	0	0.496223
1053053	1	0.494911
1161998	0	0.4945
1084710	0	0.492711
1041757	0	0.491812
1163138	0	0.490568
1054958	1	0.483455
1075329	1	0.475456
1014089	1	0.467688
1170356	1	0.466712
1153546	0	0.456612
1055058	1	0.455901
1150133	0	0.454789
1082729	0	0.452604
1144374	1	0.451278
1030998	0	0.451008
1044405	0	0.4501
1136641	1	0.448789
1062973	0	0.444535
1057554	1	0.443009
1124391	1	0.442997
1143822	0	0.44211
1198065	0	0.441101
1165849	0	0.440311
1051184	0	0.438444
1037028	0	0.43789
1010585	0	0.436312
1100821	1	0.435121
1034533	0	0.434589
1113374	1	0.432155
1073374	0	0.431613
1137779	0	0.430023
1051855	1	0.428744
1157184	0	0.426468
1001968	0	0.424799
1192289	1	0.424503
1005594	0	0.418278
1022253	0	0.416489
1049412	0	0.414788
1143768	1	0.414303
1166014	1	0.412134
1145894	0	0.4121
1173590	0	0.411899
1013993	0	0.410354
1172544	0	0.408743
1200749	0	0.406588
1160235	1	0.405077
1016335	0	0.404557
1117267	0	0.402689
1102927	0	0.4016
1024299	0	0.400797
1029579	0	0.398987
1187694	0	0.398179
1016918	0	0.396698
1081253	0	0.396684
1107851	0	0.394588
1052731	0	0.39458
1040879	0	0.392699
1133182	0	0.39267
1075797	0	0.391884
1069726	0	0.390378
1180103	0	0.390184
1129794	0	0.388773
1014290	0	0.388489
1165280	0	0.386794
1119372	0	0.386445
1028682	0	0.384283
1120815	0	0.384188
1105922	0	0.382589
1021349	0	0.382187
1042013	0	0.381398
1110001	0	0.381089
1001577	0	0.380389
1018308	0	0.380077
1195717	0	0.378599
1077010	0	0.378368
1099966	0	0.376987
1133987	0	0.376788
1117288	0	0.376699
1017857	1	0.376501
1141057	0	0.374589
1038213	0	0.374589
1022647	1	0.3732
1051172	0	0.372811
1168207	0	0.3725
1002137	1	0.371212
1068624	0	0.371088
1111795	0	0.370499
1019550	0	0.370046
1080706	0	0.368498
1070082	0	0.368487
1186616	0	0.366689
1057653	0	0.366387
1024532	1	0.365498
1121568	0	0.365
1066069	1	0.364812
1026334	0	0.364599
1158617	0	0.363
1140517	0	0.362589
1153385	0	0.361179
1045372	0	0.36109
1082303	0	0.360067
1086647	0	0.360056
1036370	0	0.358998
1150147	0	0.358789
1112200	1	0.358768
1086569	0	0.358423
1085877	1	0.356768
1151401	0	0.356698
1019015	0	0.354787
1171665	0	0.352898
1199810	0	0.351794
1034912	0	0.350687
1171788	0	0.348899
1001606	0	0.348098
1075030	0	0.34689
1065429	0	0.346387
1113868	1	0.3454
1025888	0	0.344699
1016915	0	0.342587
1070868	0	0.341999
1193756	0	0.340999
1128738	0	0.338689
1027147	0	0.336689
1083654	0	0.334588
1018052	1	0.333067
1044993	0	0.3328
1134785	0	0.332489
1016317	0	0.331388
1177789	0	0.330099
1177790	0	0.328689
1176597	0	0.328099
1103556	0	0.326999
1100890	1	0.325687
1085267	0	0.324698
1036452	0	0.3229
1092139	0	0.322488
1036800	0	0.32189
1074033	0	0.320991
1074130	0	0.31869
1043360	1	0.316706
1148835	0	0.316455
1185818	0	0.31459
1018268	0	0.312991
1097002	0	0.311899
1126268	0	0.301599
1029272	0	0.301498
1054915	0	0.300785
1117787	0	0.288679
1199674	0	0.287699
1149161	0	0.286649
1175171	0	0.286589
1062089	0	0.284698
1147508	0	0.283699
1118811	0	0.282599
1125107	0	0.282189
1124673	0	0.281599
1065912	0	0.281289
1044417	0	0.280889
1113574	0	0.280089
1080052	0	0.278698
1074149	0	0.278011
1070739	0	0.276999
1051383	0	0.276298
1137116	0	0.27499
1143848	0	0.274199
1122417	0	0.272691
1177781	0	0.272498
1161668	0	0.271993
1056312	0	0.271989
1104924	0	0.270597
1068840	0	0.268689
1050128	0	0.268091
1157663	0	0.266998
1181449	0	0.2661
1077005	0	0.264994
1195186	0	0.2648
1137301	0	0.262794
1090876	0	0.262792
1073460	0	0.261676
1001280	0	0.261195
1024360	0	0.260099
1166869	0	0.260017
1066378	0	0.258699
1024534	0	0.256899
1071995	0	0.254887
1037174	0	0.252789
1018284	0	0.251692
1179952	0	0.250588
1123214	0	0.24859
1041504	0	0.246796
1050947	0	0.244789
1183155	0	0.242791
1129958	0	0.241091
1172076	0	0.24009
1161054	0	0.238068
1018704	0	0.236889
1076734	0	0.228789
1139775	0	0.2269
1195487	0	0.224962
1020129	0	0.222688
1111703	0	0.221899
1065227	0	0.220781
1113411	0	0.218468
1105664	0	0.216588
1173139	0	0.214291
1134817	0	0.212787
1164215	0	0.210891
1126591	0	0.208992
1109708	0	0.206588
1053152	0	0.204387
1095397	0	0.202898
1137290	0	0.198899
1169499	0	0.196798
1147816	0	0.19488
1056223	0	0.192895
1000165	0	0.190076
1176382	0	0.188095
1053036	0	0.186579
1160223	0	0.184589
1008983	0	0.182992
1187019	0	0.181589
1174912	0	0.180695
1049022	0	0.179166
1149240	0	0.178993
1201025	0	0.176793
1119620	0	0.174854
1105424	0	0.172889
1079488	0	0.17098
1142956	0	0.168577
1175839	0	0.166588
1048247	0	0.162791
1169801	0	0.162379
1015177	0	0.16189
1171513	0	0.161589
1041056	0	0.160387
1007631	0	0.156891
1040141	0	0.154488
1136268	0	0.152699
1174912	0	0.151091
1125277	0	0.150688
1145990	0	0.1488
1161359	0	0.146888
1041470	0	0.144389
1072388	0	0.142899
1150861	0	0.141788
1083532	0	0.140899
1075963	0	0.138089
1168245	0	0.136889
1168245	0	0.134513
1194869	0	0.132689
1178263	0	0.131697
1105112	1	0.127236
1188227	0	0.120699
1035359	0	0.110998
1166466	0	0.102188
1166467	0	0.0943448
1052518	0	0.0855518
1148203	0	0.079899
1159165	0	0.072789
1101044	0	0.0658911
1000767	0	0.0629998
1083182	0	0.0577933
1020663	0	0.0488893
1107605	0	0.0422
1192918	0	0.0409078
1155341	0	0.0389413
1037367	0	0.0333789
1017593	0	0.0309191
1047211	0	0.0273088
1103164	0	0.026329
1036731	0	0.0257094
1073519	0	0.0209667
1166859	0	0.0187973
1051388	0	0.0172091
1139650	0	0.0160203
1066357	0	0.0158815
1077958	0	0.0149192
1147077	0	0.0149092
1058474	0	0.013298
1074147	0	0.0126195
1065248	0	0.011536
1172823	0	0.0113381
1165984	0	0.00969905
1115931	0	0.00959903
1096426	0	0.00866693
1165984	0	0.00759831
