# Supplementary material for: Predicting treatment response from longitudinal images using multi-task deep learning
Source: Nat Commun. 2021 Mar 25;12:1851. doi: 10.1038/s41467-021-22188-y (PMC7994301; doi:10.1038/s41467-021-22188-y)
Supplement: Supplementary file 4 — Source data [file 41467_2021_22188_MOESM4_ESM.zip › Source Data/Resnet 18_Post/External Validation/1204_External validation_Resnet18 Post.xlsx]

## Sheet: Sheet1
Patient ID	PCR	Resnet 18_Post
405484	1	0.990223
447960	1	0.980968
444500	1	0.975458
391934	1	0.970113
392975	1	0.942245
444307	1	0.907933
433856	0	0.381253
424983	1	0.880568
407487	1	0.875372
405075	0	0.355456
424052	0	0.255447
421590	1	0.850815
447964	0	0.243275
421858	1	0.842674
439642	0	0.232162
419354	0	0.827346
423822	1	0.82033
426547	0	0.818782
405064	0	0.812446
428264	1	0.81023
405817	0	0.809146
427057	1	0.8019
448532	0	0.792156
403295	0	0.790346
428878	1	0.7892
405903	1	0.787624
452834	1	0.786526
438086	0	0.783291
430368	0	0.783143
426495	1	0.776835
432426	1	0.7743
430812	1	0.765417
403730	0	0.757675
445326	1	0.756701
433819	1	0.751308
433581	0	0.751253
435745	0	0.743251
422233	0	0.736143
434805	1	0.732944
451308	0	0.728781
434932	1	0.72344
454441	0	0.718773
435739	1	0.698301
426558	0	0.698147
422969	0	0.69126
440834	1	0.687523
403056	0	0.686568
423354	0	0.681373
449655	1	0.679968
443728	1	0.679302
445884	1	0.676809
429576	0	0.676563
423024	0	0.671254
401377	0	0.670346
424926	0	0.665793
392214	0	0.647234
442217	0	0.637865
407199	0	0.623584
390720	0	0.623474
449065	1	0.597901
406703	1	0.497639
435174	0	0.491254
406508	0	0.489638
390169	0	0.487671
392970	0	0.480143
432696	0	0.479837
424592	0	0.476144
391193	0	0.473234
391171	0	0.468987
403550	0	0.468931
429614	0	0.462735
435207	0	0.456795
434739	0	0.452169
389601	0	0.4518
418440	0	0.451254
429967	0	0.443585
390693	0	0.434586
427021	0	0.432634
424072	0	0.43127
393502	0	0.421364
405316	1	0.412843
403611	0	0.412582
449575	0	0.406747
435638	0	0.398782
392526	0	0.391282
407305	1	0.387801
448710	0	0.385458
444317	0	0.378933
435902	0	0.371258
401820	1	0.37096
435995	0	0.3678
390943	1	0.357601
421312	1	0.3567
447099	1	0.356565
392859	1	0.354301
419732	1	0.34323
444947	0	0.342278
440818	0	0.34217
452051	0	0.341268
445358	0	0.335692
441482	0	0.332788
403678	1	0.332633
453091	0	0.326777
441135	0	0.321999
392499	1	0.315433
445943	0	0.312368
451309	0	0.312171
448865	0	0.307677
424178	1	0.290743
424961	0	0.276629
422836	0	0.267834
421183	0	0.25369
402589	1	0.751219
419771	0	0.245644
423372	0	0.242191
405183	1	0.740411
407372	0	0.231599
390126	0	0.221335
405883	0	0.210673
407043	0	0.208859
390691	0	0.201788
405827	0	0.201237
402273	0	0.176413
393116	0	0.160426
392549	0	0.154418
391516	0	0.131017
446692	0	0.0799301
446080	0	0.0680425
455654	0	0.0679298
432107	0	0.0656781
438259	0	0.0529479
453078	0	0.0399367
437160	0	0.0316299
438447	0	0.0237897
455547	0	0.0235197
421703	0	0.0215778
405223	0	0.0154695
451325	0	0.0124491
420871	0	0.0060529
452039	0	0.0015792
434759	0	0.0012678
