# Supplementary material for: Predicting treatment response from longitudinal images using multi-task deep learning
Source: Nat Commun. 2021 Mar 25;12:1851. doi: 10.1038/s41467-021-22188-y (PMC7994301; doi:10.1038/s41467-021-22188-y)
Supplement: Supplementary file 4 — Source data [file 41467_2021_22188_MOESM4_ESM.zip › Source Data/Resnet 18_Pre/Training/1203_Training_Resnet 18.xlsx]

## Sheet: Sheet1
Patient ID	PCR	Resnet-18
1119414	1	0.994952
1137308	1	0.985852
1110533	1	0.974748
1081887	1	0.963531
1112200	1	0.956698
1184457	1	0.942956
1149392	1	0.933777
1133398	1	0.925843
1133399	1	0.912717
1133964	1	0.903937
1076812	1	0.893885
1049430	1	0.891617
1024531	1	0.88459
1093052	1	0.882293
1158425	1	0.875808
1165941	1	0.866353
1165942	1	0.853572
1035657	1	0.751927
1197861	1	0.743931
1047001	1	0.736462
1105112	1	0.727217
1085960	1	0.715641
1051583	1	0.704531
1051836	1	0.692566
1045586	1	0.681543
1175850	1	0.592186
1175851	1	0.583321
1150275	1	0.578975
1134550	0	0.522986
1086177	0	0.521542
1136477	0	0.520321
1062083	1	0.502985
1016289	0	0.498452
1112811	0	0.496216
1053053	1	0.494975
1161998	0	0.494497
1084710	0	0.492758
1041757	0	0.491896
1163138	0	0.490531
1054958	1	0.483465
1075329	1	0.475431
1014089	1	0.467697
1170356	1	0.466742
1153546	0	0.456684
1055058	1	0.455905
1150133	0	0.454767
1082729	0	0.452635
1144374	1	0.451238
1030998	0	0.451077
1044405	0	0.450121
1136641	1	0.448767
1062973	0	0.444515
1057554	1	0.443018
1124391	1	0.442981
1143822	0	0.442142
1198065	0	0.441123
1165849	0	0.440321
1051184	0	0.438431
1037028	0	0.437864
1010585	0	0.436351
1100821	1	0.435185
1034533	0	0.434571
1113374	1	0.432188
1073374	0	0.431609
1137779	0	0.430013
1051855	1	0.428777
1157184	0	0.426437
1001968	0	0.424765
1192289	1	0.424532
1005594	0	0.41824
1022253	0	0.416453
1049412	0	0.414767
1143768	1	0.414322
1166014	1	0.412185
1145894	0	0.412099
1173590	0	0.411898
1013993	0	0.410329
1172544	0	0.408761
1200749	0	0.406544
1160235	1	0.40502
1016335	0	0.404533
1117267	0	0.402676
1102927	0	0.401568
1024299	0	0.400786
1029579	0	0.398907
1187694	0	0.398122
1016918	0	0.396674
1081253	0	0.396645
1052731	0	0.394571
1107851	0	0.394565
1040879	0	0.392689
1133182	0	0.392689
1075797	0	0.39188
1069726	0	0.390338
1180103	0	0.390125
1129794	0	0.388718
1014289	0	0.388459
1165280	0	0.386777
1119372	0	0.386442
1028682	0	0.384239
1120815	0	0.384129
1105922	0	0.38255
1021349	0	0.382135
1042013	0	0.381348
1110001	0	0.381045
1001577	0	0.380325
1018308	0	0.380038
1195717	0	0.378587
1077010	0	0.378346
1099966	0	0.376903
1133987	0	0.376755
1017857	1	0.376513
1141057	0	0.374568
1038213	0	0.374565
1022647	1	0.373212
1051172	0	0.372878
1168207	0	0.372499
1002137	1	0.371237
1068624	0	0.371079
1111795	0	0.370478
1019550	0	0.370035
1080706	0	0.368468
1070082	0	0.368457
1186616	0	0.3667
1057653	0	0.366347
1024532	1	0.365477
1121568	0	0.364983
1066069	1	0.364896
1026334	0	0.364547
1158617	0	0.362979
1140517	0	0.362568
1153385	0	0.361124
1045372	0	0.361033
1086647	0	0.360049
1082303	0	0.360029
1036370	0	0.359
1086569	0	0.358457
1085877	1	0.356787
1151401	0	0.356688
1019015	0	0.354738
1171665	0	0.352889
1199810	0	0.351777
1034912	0	0.350655
1171788	0	0.3489
1001606	0	0.348077
1075030	0	0.346898
1065429	0	0.346333
1113868	1	0.345432
1025888	0	0.344667
1016915	0	0.342566
1070868	0	0.341999
1193756	0	0.340988
1128738	0	0.338676
1027147	0	0.336677
1083654	0	0.334566
1018052	1	0.333098
1044993	0	0.332778
1134785	0	0.332434
1016317	0	0.331378
1177789	0	0.330017
1177790	0	0.328676
1176597	0	0.328007
1103556	0	0.326981
1100890	1	0.325663
1085267	0	0.324679
1092139	0	0.322457
1036800	0	0.32189
1074033	0	0.320988
1074130	0	0.318668
1043360	1	0.316796
1148835	0	0.316455
1185818	0	0.314568
1018268	0	0.312981
1097002	0	0.311858
1126268	0	0.301566
1076699	1	0.301377
1054915	0	0.300786
1117787	0	0.288655
1199674	0	0.287694
1149161	0	0.28665
1175171	0	0.286551
1062089	0	0.284661
1147508	0	0.283661
1118811	0	0.282577
1125107	0	0.282173
1124673	0	0.281599
1065912	0	0.281219
1044417	0	0.280877
1113574	0	0.280068
1080052	0	0.278679
1074149	0	0.27801
1070739	0	0.276988
1051383	0	0.276246
1137116	0	0.274989
1143848	0	0.274199
1122417	0	0.272666
1177781	0	0.272433
1161668	0	0.271987
1056312	0	0.271966
1104924	0	0.270549
1068840	0	0.268656
1050128	0	0.2681
1157663	0	0.26699
1181449	0	0.266099
1077005	0	0.26499
1195186	0	0.264792
1137301	0	0.26279
1090876	0	0.262787
1073460	0	0.261651
1001280	0	0.26111
1024360	0	0.260056
1166869	0	0.260011
1150147	0	0.258762
1066378	0	0.258699
1024534	0	0.256899
1071995	0	0.254878
1037174	0	0.252776
1018284	0	0.251682
1179952	0	0.250565
1123214	0	0.248568
1041504	0	0.246788
1050947	0	0.244756
1183155	0	0.242788
1129958	0	0.241091
1172076	0	0.24009
1161054	0	0.238011
1018704	0	0.236879
1076734	0	0.228775
1139775	0	0.226891
1195487	0	0.224919
1020129	0	0.222649
1111703	0	0.221888
1065227	0	0.220774
1113411	0	0.218457
1105664	0	0.216546
1173139	0	0.214288
1134817	0	0.212767
1164215	0	0.210887
1126591	0	0.208998
1109708	0	0.206544
1053152	0	0.204367
1095397	0	0.202879
1137290	0	0.198877
1169499	0	0.196766
1147816	0	0.194878
1056223	0	0.192899
1000165	0	0.190046
1176382	0	0.188089
1053036	0	0.186544
1160223	0	0.184577
1008983	0	0.182989
1187019	0	0.181577
1174912	0	0.180679
1049022	0	0.17911
1149240	0	0.178989
1201025	0	0.17679
1119620	0	0.174819
1105424	0	0.172897
1079488	0	0.171
1142956	0	0.168568
1175839	0	0.166578
1070321	0	0.164345
1048247	0	0.162789
1169801	0	0.162357
1015177	0	0.161888
1171513	0	0.161545
1041056	0	0.160343
1013182	0	0.158799
1007631	0	0.156887
1040141	0	0.154434
1136268	0	0.152699
1174913	0	0.151088
1125277	0	0.150678
1145990	0	0.148777
1161359	0	0.146819
1041470	0	0.144378
1072388	0	0.142897
1150861	0	0.14178
1083532	0	0.140882
1075963	0	0.138056
1168245	0	0.136878
1168245	0	0.134579
1194869	0	0.13268
1178263	0	0.131678
1188227	0	0.120678
1035359	0	0.110988
1166466	0	0.102177
1166467	0	0.0943301
1052518	0	0.0855122
1148203	0	0.0798914
1159165	0	0.0727792
1101044	0	0.065878
1000767	0	0.0629984
1083182	0	0.0577872
1020663	0	0.0488681
1107605	0	0.0420791
1192918	0	0.0406682
1155341	0	0.0387872
1037367	0	0.0328582
1017593	0	0.0307871
1047211	0	0.0273162
1103164	0	0.0263166
1036731	0	0.0257046
1036452	0	0.02296
1073519	0	0.0209563
1166859	0	0.0188344
1051388	0	0.017119
1139650	0	0.0159892
1077958	0	0.0149993
1172823	0	0.0114562
1165984	0	0.00986918
1115931	0	0.00963856
1096426	0	0.00881818
1165985	0	0.00771808
1117288	0	0.00669032
1066357	0	0.00579803
1147077	0	0.00478628
1058474	0	0.00314414
1074147	0	0.00256119
1029272	0	0.00147007
1065248	0	0.00145108
