# Supplementary material for: Predicting treatment response from longitudinal images using multi-task deep learning
Source: Nat Commun. 2021 Mar 25;12:1851. doi: 10.1038/s41467-021-22188-y (PMC7994301; doi:10.1038/s41467-021-22188-y)
Supplement: Supplementary file 4 — Source data [file 41467_2021_22188_MOESM4_ESM.zip › Source Data/Resnet 18_Pre/External Validation/1203_External_Resnet18.xlsx]

## Sheet: Sheet1
Patient ID	PCR	Resnet 18
405484	1	0.99011
447960	1	0.980248
444500	1	0.974937
391934	1	0.970119
392975	1	0.941958
405316	1	0.910356
444307	1	0.907146
406703	1	0.89555
407305	1	0.88571
424983	1	0.880178
407487	1	0.874387
405075	0	0.855433
424052	0	0.855422
421590	1	0.851229
421858	1	0.843299
447964	0	0.843252
419354	0	0.827323
423822	1	0.820918
426547	0	0.818763
405064	0	0.812428
428264	1	0.810939
405817	0	0.809135
427057	1	0.80191
448532	0	0.792139
428878	1	0.789223
405903	1	0.787637
452834	1	0.786532
438086	0	0.783292
430368	0	0.783122
426495	1	0.776848
432426	1	0.774337
430812	1	0.765421
403730	0	0.757648
445326	1	0.756707
433819	1	0.751326
433581	0	0.751238
435745	0	0.743232
422233	0	0.73613
434805	1	0.732958
434932	1	0.72346
435739	1	0.698332
422969	0	0.691251
440834	1	0.687532
403056	0	0.68654
423354	0	0.681346
449655	1	0.679979
443728	1	0.679318
445884	1	0.676817
429576	0	0.676551
401377	0	0.670331
424926	0	0.665791
392214	0	0.64722
442217	0	0.637851
407199	0	0.623572
390720	0	0.62345
449065	1	0.59791
435174	0	0.491241
406508	0	0.489621
390169	0	0.487662
392970	0	0.48013
432696	0	0.479821
424592	0	0.47613
391193	0	0.473222
391171	0	0.468977
403550	0	0.46892
429614	0	0.462726
435207	0	0.456792
434739	0	0.452159
389601	0	0.45179
418440	0	0.451241
429967	0	0.443571
390693	0	0.434571
427021	0	0.432622
424072	0	0.431261
393502	0	0.421351
403611	0	0.412572
449575	0	0.40673
435638	0	0.398771
392526	0	0.391271
448710	0	0.385445
444317	0	0.378922
435902	0	0.371242
401820	1	0.37099
435995	0	0.367822
390943	1	0.357621
421312	1	0.356722
447099	1	0.356591
392859	1	0.354334
419732	1	0.343222
444947	0	0.342192
440818	0	0.342192
452051	0	0.341252
445358	0	0.335681
441482	0	0.332767
403678	1	0.332644
453091	0	0.326766
441135	0	0.321992
392499	1	0.315423
445943	0	0.312351
451309	0	0.312194
448865	0	0.307661
424178	1	0.290772
424961	0	0.276595
423024	0	0.271244
422836	0	0.267823
421183	0	0.253681
402589	1	0.251241
419771	0	0.245634
423372	0	0.242173
405183	1	0.240442
407372	0	0.231471
390126	0	0.221247
454441	0	0.218762
405883	0	0.210531
407043	0	0.208773
390691	0	0.201682
405827	0	0.201145
403295	0	0.190334
402273	0	0.176333
393116	0	0.160337
392549	0	0.154518
391516	0	0.13105
426558	0	0.0984031
433856	0	0.0814706
446692	0	0.0799928
446080	0	0.0680109
455654	0	0.0679711
432107	0	0.0656835
438259	0	0.0529518
453078	0	0.0399607
439642	0	0.0324104
437160	0	0.0317216
451308	0	0.0289305
455547	0	0.0238113
438447	0	0.0236304
421703	0	0.0217641
405223	0	0.0156151
451325	0	0.0125213
420871	0	0.0060496
452039	0	0.0015817
434759	0	0.0012788
