# Supplementary material for: Predicting treatment response from longitudinal images using multi-task deep learning
Source: Nat Commun. 2021 Mar 25;12:1851. doi: 10.1038/s41467-021-22188-y (PMC7994301; doi:10.1038/s41467-021-22188-y)
Supplement: Supplementary file 4 — Source data [file 41467_2021_22188_MOESM4_ESM.zip › Source Data/3D RP-Net/Training/1203_Training_ 3D RP-Net.xlsx]

## Sheet: Sheet1
Patient ID	PCR	3D RP-Net
1000165	0	0.190046
1000767	0	0.0629979
1001280	0	0.26111
1001577	0	0.380324
1001606	0	0.448077
1001968	0	0.424765
1002137	1	0.371237
1005594	0	0.41824
1007631	0	0.156888
1008983	0	0.182989
1010585	0	0.436352
1013182	0	0.158799
1013993	0	0.410329
1014089	1	0.567699
1014289	0	0.388459
1015177	0	0.161888
1016289	0	0.298454
1016317	0	0.331378
1016335	0	0.404532
1016915	0	0.342565
1016918	0	0.596675
1017593	0	0.0307869
1017857	1	0.776513
1018052	1	0.933099
1018268	0	0.31298
1018284	0	0.251682
1018308	0	0.480038
1018704	0	0.236879
1019015	0	0.354738
1019550	0	0.470034
1020129	0	0.222648
1020663	0	0.0488677
1021349	0	0.382134
1022253	0	0.416453
1022647	1	0.673212
1024299	0	0.400785
1024360	0	0.260054
1024531	1	0.886592
1024532	1	0.765477
1024534	0	0.256899
1025888	0	0.344666
1026334	0	0.464547
1027147	0	0.336677
1028682	0	0.384239
1029272	0	0.00145633
1029579	0	0.398906
1030998	0	0.451079
1034533	0	0.434572
1034912	0	0.350655
1035359	0	0.110988
1035657	1	0.75343
1036370	0	0.359
1036452	0	0.0228898
1036731	0	0.0255434
1036800	0	0.32189
1037028	0	0.437865
1037174	0	0.252775
1037367	0	0.0328579
1038213	0	0.474564
1040141	0	0.154434
1040879	0	0.392689
1041056	0	0.160342
1041470	0	0.144378
1041504	0	0.246788
1041757	0	0.291897
1042013	0	0.381346
1043360	1	0.916795
1044405	0	0.450121
1044417	0	0.280875
1044993	0	0.332777
1045372	0	0.461033
1045586	1	0.681543
1047001	1	0.736463
1047211	0	0.0271659
1048247	0	0.162789
1049022	0	0.17911
1049412	0	0.414767
1049430	1	0.893219
1050128	0	0.2681
1050947	0	0.244755
1051172	0	0.372877
1051184	0	0.438432
1051383	0	0.276245
1051388	0	0.017099
1051583	1	0.704532
1051836	1	0.692567
1051855	1	0.528777
1052518	0	0.0855119
1052731	0	0.394572
1053036	0	0.186543
1053053	1	0.494977
1053152	0	0.204367
1054915	0	0.300785
1054958	1	0.483466
1055058	1	0.555907
1056223	0	0.192899
1056312	0	0.271965
1057554	1	0.64302
1057653	0	0.466347
1058474	0	0.00312432
1062083	1	0.502986
1062089	0	0.28466
1062973	0	0.444516
1065227	0	0.220773
1065248	0	0.00143209
1065429	0	0.446332
1065912	0	0.281219
1066069	1	0.664896
1066357	0	0.00578896
1066378	0	0.258699
1068624	0	0.471079
1068840	0	0.268655
1069726	0	0.390338
1070082	0	0.368456
1070321	0	0.164344
1070739	0	0.276988
1070868	0	0.341998
1071995	0	0.254878
1072388	0	0.142896
1073374	0	0.431609
1073460	0	0.261651
1073519	0	0.0208655
1074033	0	0.320988
1074130	0	0.318668
1074147	0	0.00254565
1074149	0	0.278009
1075030	0	0.346898
1075329	1	0.575432
1075797	0	0.391879
1075963	0	0.138056
1076699	1	0.901377
1076734	0	0.228774
1076812	1	0.895787
1077005	0	0.264989
1077010	0	0.378346
1077958	0	0.0148188
1079488	0	0.171
1080052	0	0.278678
1080706	0	0.468468
1081253	0	0.396645
1081887	1	0.965432
1082303	0	0.360029
1082729	0	0.452636
1083182	0	0.0577868
1083532	0	0.140882
1083654	0	0.334565
1084710	0	0.29276
1085267	0	0.324679
1085877	1	0.656787
1085960	1	0.715643
1086177	0	0.421544
1086569	0	0.458457
1086647	0	0.460049
1090876	0	0.262787
1092139	0	0.322457
1093052	1	0.884394
1095397	0	0.202879
1096426	0	0.00866795
1097002	0	0.311856
1099966	0	0.376902
1100821	1	0.635186
1100890	1	0.925663
1101044	0	0.0658777
1102927	0	0.401567
1103164	0	0.0261655
1103556	0	0.326981
1104924	0	0.270549
1105112	1	0.727219
1105424	0	0.172897
1105664	0	0.216545
1105922	0	0.482549
1107605	0	0.0420789
1107851	0	0.594565
1109708	0	0.206543
1110001	0	0.481044
1110533	1	0.976549
1111703	0	0.221888
1111795	0	0.370476
1112200	1	0.958799
1112811	0	0.296218
1113374	1	0.532188
1113411	0	0.218456
1113574	0	0.280068
1113868	1	0.945432
1115931	0	0.00955768
1117267	0	0.402674
1117288	0	0.00667767
1117787	0	0.288653
1118811	0	0.282577
1119372	0	0.58644
1119414	1	0.996754
1119620	0	0.174818
1120815	0	0.464129
1121568	0	0.364983
1122417	0	0.272665
1123214	0	0.248567
1124391	1	0.542982
1124673	0	0.281598
1125107	0	0.282173
1125277	0	0.150678
1126268	0	0.501565
1126591	0	0.208998
1128738	0	0.338676
1129794	0	0.588717
1129958	0	0.241091
1133182	0	0.592688
1133398	1	0.926544
1133399	1	0.914319
1133964	1	0.905439
1133987	0	0.476755
1134550	0	0.422988
1134785	0	0.432432
1134817	0	0.212767
1136268	0	0.152699
1136477	0	0.420322
1136641	1	0.448768
1137116	0	0.274989
1137290	0	0.198877
1137301	0	0.26279
1137308	1	0.987653
1137779	0	0.430013
1139650	0	0.015989
1139775	0	0.226889
1140517	0	0.462568
1141057	0	0.374568
1142956	0	0.168568
1143768	1	0.514322
1143822	0	0.442144
1143848	0	0.274199
1144374	1	0.55124
1145894	0	0.412099
1145990	0	0.148777
1147077	0	0.00476445
1147508	0	0.283659
1147816	0	0.194877
1148203	0	0.0798892
1148835	0	0.316455
1149161	0	0.286649
1149240	0	0.178988
1149392	1	0.935679
1150133	0	0.454769
1150147	0	0.258762
1150275	1	0.578976
1150861	0	0.141779
1151401	0	0.356688
1153385	0	0.361123
1153546	0	0.456685
1155341	0	0.0387866
1157184	0	0.426437
1157663	0	0.266989
1158425	1	0.877609
1158617	0	0.362979
1159165	0	0.0727787
1160223	0	0.184577
1160235	1	0.60502
1161054	0	0.23801
1161359	0	0.146819
1161668	0	0.271987
1161998	0	0.294499
1163138	0	0.290533
1164215	0	0.210887
1165280	0	0.386777
1165849	0	0.440322
1165941	1	0.868755
1165942	1	0.855873
1165984	0	0.00965878
1165985	0	0.00755776
1166014	1	0.612185
1166466	0	0.102177
1166467	0	0.0943299
1166859	0	0.018643
1166869	0	0.26001
1168207	0	0.472499
1168245	0	0.136878
1168245	0	0.134578
1169499	0	0.196766
1169801	0	0.162356
1170356	1	0.566744
1171513	0	0.161544
1171665	0	0.352888
1171788	0	0.348899
1172076	0	0.24009
1172544	0	0.408761
1172823	0	0.0112454
1173139	0	0.214288
1173590	0	0.411898
1174912	0	0.180679
1174913	0	0.151088
1175171	0	0.28655
1175839	0	0.166578
1175850	1	0.592188
1175851	1	0.583322
1176382	0	0.188089
1176597	0	0.428007
1177781	0	0.272432
1177789	0	0.330017
1177790	0	0.328677
1178263	0	0.131678
1179952	0	0.250565
1180103	0	0.590123
1181449	0	0.266099
1183155	0	0.242788
1184457	1	0.944657
1185818	0	0.314568
1186616	0	0.366699
1187019	0	0.181577
1187694	0	0.598123
1188227	0	0.120678
1192289	1	0.624532
1192918	0	0.0406678
1193756	0	0.340988
1194869	0	0.13268
1195186	0	0.26479
1195487	0	0.224919
1195717	0	0.478587
1197861	1	0.745433
1198065	0	0.441124
1199674	0	0.287693
1199810	0	0.351777
1200749	0	0.406543
1201025	0	0.17679
