# Supplementary material for: Predicting treatment response from longitudinal images using multi-task deep learning
Source: Nat Commun. 2021 Mar 25;12:1851. doi: 10.1038/s41467-021-22188-y (PMC7994301; doi:10.1038/s41467-021-22188-y)
Supplement: Supplementary file 4 — Source data [file 41467_2021_22188_MOESM4_ESM.zip › Source Data/3D RP-Net/Internal Validation/95% Specificcity of 3D RP-Net_Population Prevalence, Sensitivity, Specificity, Predictive Values, and likelihood Rati.xlsx]

## Sheet: Sheet1
95% Specificity of 3D RP-Net
	Condition		Totals
	Absent	Present
Test Positive	6	39	45
Test Negative	110	5	115
Totals	116	44	160
	Estimated	95% Confidence Interval
	Value	Lower Limit	Upper Limit
Prevalence	0.275	0.208886	0.352134
Sensitivity	0.886364	0.746457	0.9574
Specificity	0.948276	0.886168	0.9788
For any particular test result, the probability that it will be:
Positive	0.28125	0.21452	0.358691
Negative	0.71875	0.641309	0.78548
For any particular positive test result, the probability that it is:
True Positive	0.866667	0.725112	0.94461
False Positive	0.133333	0.05539	0.274888
For any particular negative test result, the probability that it is:
True Negative	0.956522	0.896501	0.983884
False Negative	0.043478	0.016116	0.103499
likelihood Ratios:
[C] = conventional
[W] = weighted by prevalence
Positive [C]	17.1364	7.80583	37.62
Negative [C]	0.119835	0.052456	0.27376
Positive [W]	6.5	3.05916	13.811
Negative [W]	0.045455	0.019273	0.107205
