# Supplementary material for: Predicting treatment response from longitudinal images using multi-task deep learning
Source: Nat Commun. 2021 Mar 25;12:1851. doi: 10.1038/s41467-021-22188-y (PMC7994301; doi:10.1038/s41467-021-22188-y)
Supplement: Supplementary file 4 — Source data [file 41467_2021_22188_MOESM4_ESM.zip › Source Data/3D RP-Net/Internal Validation/99% Specificcity of 3D RP-Net_Population Prevalence, Sensitivity, Specificity, Predictive Values, and likelihood Rati.xlsx]

## Sheet: Sheet1
99% Specificity of 3D RP-Net
	Condition		Totals
	Absent	Present
Test Positive	1	29	30
Test Negative	115	15	130
Totals	116	44	160
	Estimated	95% Confidence Interval
	Value	Lower Limit	Upper Limit
Prevalence	0.275	0.208886	0.352134
Sensitivity	0.659091	0.49999	0.790664
Specificity	0.991379	0.945905	0.99955
For any particular test result, the probability that it will be:
Positive	0.1875	0.131937	0.25846
Negative	0.8125	0.74154	0.868063
For any particular positive test result, the probability that it is:
True Positive	0.966667	0.80947	0.998258
False Positive	0.033333	0.001742	0.19053
For any particular negative test result, the probability that it is:
True Negative	0.884615	0.813863	0.931797
False Negative	0.115385	0.068203	0.186137
likelihood Ratios:
[C] = conventional
[W] = weighted by prevalence
Positive [C]	76.4545	10.7367	544.423
Negative [C]	0.343874	0.227986	0.518667
Positive [W]	29	4.21704	199.429
Negative [W]	0.130435	0.080878	0.210358
