# Supplementary material for: Predicting treatment response from longitudinal images using multi-task deep learning
Source: Nat Commun. 2021 Mar 25;12:1851. doi: 10.1038/s41467-021-22188-y (PMC7994301; doi:10.1038/s41467-021-22188-y)
Supplement: Supplementary file 4 — Source data [file 41467_2021_22188_MOESM4_ESM.zip › Source Data/3D RP-Net/External Validation/1203_External_ 3D RP-Net.xlsx]

## Sheet: Sheet1
Patient ID	PCR	3D RP-Net
405484	1	0.99041
405903	1	0.98764
447960	1	0.98175
426495	1	0.97685
444500	1	0.97654
391934	1	0.97042
421312	1	0.95671
445326	1	0.95671
447099	1	0.95658
392859	1	0.95432
392975	1	0.94326
419732	1	0.94321
403678	1	0.93265
401820	1	0.93098
405316	1	0.91286
444307	1	0.90921
405183	1	0.90043
406703	1	0.89765
424178	1	0.89076
407305	1	0.88781
424983	1	0.88098
407487	1	0.87659
421590	1	0.85123
421858	1	0.84329
423822	1	0.82091
428264	1	0.81094
427057	1	0.80191
405075	0	0.85543
428878	1	0.78921
452834	1	0.78654
430368	0	0.78312
432426	1	0.77432
430812	1	0.76543
448532	0	0.79213
433819	1	0.75132
434805	1	0.73296
434932	1	0.72345
426547	0	0.81876
435739	1	0.69832
403730	0	0.69765
422969	0	0.69124
440834	1	0.68754
403056	0	0.68654
423354	0	0.68135
449655	1	0.67998
443728	1	0.67932
445884	1	0.67682
429576	0	0.67654
401377	0	0.67032
424926	0	0.66578
392214	0	0.64721
442217	0	0.63784
407199	0	0.62356
390720	0	0.62345
449065	1	0.59791
435174	0	0.49123
406508	0	0.48961
390169	0	0.48765
392970	0	0.48012
432696	0	0.47981
424592	0	0.47612
391193	0	0.47321
391171	0	0.46896
403550	0	0.46891
429614	0	0.46271
435207	0	0.45678
434739	0	0.45214
389601	0	0.45178
418440	0	0.45123
429967	0	0.44356
390693	0	0.43456
427021	0	0.43261
424072	0	0.43125
393502	0	0.42134
403611	0	0.41256
449575	0	0.40672
435638	0	0.39876
392526	0	0.39126
390943	1	0.35761
448710	0	0.38543
444317	0	0.37891
435902	0	0.37123
435995	0	0.36781
392499	1	0.31541
444947	0	0.34219
440818	0	0.34218
452051	0	0.34124
445358	0	0.33567
441482	0	0.33276
453091	0	0.32675
441135	0	0.32198
402589	1	0.30123
445943	0	0.31234
451309	0	0.31218
448865	0	0.30765
424961	0	0.27659
423024	0	0.27123
422836	0	0.26781
421183	0	0.25367
419771	0	0.24562
423372	0	0.24216
407372	0	0.23146
390126	0	0.22123
405883	0	0.21052
390691	0	0.20167
405827	0	0.20113
403295	0	0.19032
402273	0	0.17632
393116	0	0.16032
392549	0	0.15432
391516	0	0.13093
426558	0	0.09812
433856	0	0.08123
446692	0	0.07981
446080	0	0.06791
455654	0	0.06788
432107	0	0.06548
438259	0	0.05281
433581	0	0.05123
438086	0	0.04329
447964	0	0.04325
435745	0	0.04322
453078	0	0.03987
439642	0	0.03218
437160	0	0.03145
451308	0	0.02876
455547	0	0.02348
438447	0	0.02345
421703	0	0.02153
454441	0	0.01875
405223	0	0.01542
405064	0	0.01242
451325	0	0.01234
405817	0	0.00912
407043	0	0.00876
419354	0	0.00732
422233	0	0.00612
420871	0	0.00601
424052	0	0.00542
452039	0	0.00154
434759	0	0.00123
