# Supplementary material for: Predicting treatment response from longitudinal images using multi-task deep learning
Source: Nat Commun. 2021 Mar 25;12:1851. doi: 10.1038/s41467-021-22188-y (PMC7994301; doi:10.1038/s41467-021-22188-y)
Supplement: Supplementary file 4 — Source data [file 41467_2021_22188_MOESM4_ESM.zip › Source Data/Siam-Resnet-18/Internal Validation/1203_Internal Validation_Siam-Resnet-18.xlsx]

## Sheet: Sheet1
Patient ID	PCR	Siam-Resnet 18
1271030	1	0.990954
1201305	1	0.982877
1208666	1	0.973977
1263269	1	0.962857
1261266	1	0.951742
1261267	1	0.942619
1222417	1	0.930639
1241079	1	0.923396
1254512	1	0.914699
1258267	1	0.903929
1223712	1	0.896354
1223977	1	0.882288
1236161	1	0.874933
1236162	1	0.861919
1242389	1	0.85273
1258955	1	0.840789
1354361	1	0.835928
1205463	1	0.82636
1268613	0	0.822165
1269670	1	0.812988
1269671	1	0.801944
1208093	0	0.801439
1203305	1	0.796574
1338929	1	0.786594
1224924	0	0.781734
1276784	0	0.779032
1368541	1	0.773896
1260326	0	0.772188
1258027	0	0.769235
1212884	0	0.763188
1239915	0	0.761957
1332153	0	0.76141
1284732	1	0.761329
1262104	0	0.757123
1238122	1	0.753342
1338824	0	0.752179
1249216	0	0.751277
1264375	1	0.743219
1364699	0	0.742666
1256029	1	0.732987
1247235	0	0.728935
1252593	1	0.727894
1239241	1	0.712339
1218729	1	0.695542
1253926	0	0.68433
1280042	1	0.678324
1332894	1	0.665313
1281529	1	0.642896
1261507	1	0.631299
1264730	1	0.613298
1295405	1	0.606432
1298936	1	0.578943
1206160	0	0.575432
1208993	0	0.570322
1259712	0	0.564329
1224817	0	0.560433
3457116	0	0.556432
1361850	0	0.551288
1342877	0	0.546432
1354739	0	0.539786
1352101	0	0.534865
1298508	1	0.531299
370231	0	0.530111
362169	0	0.526981
1332098	0	0.521077
1335302	0	0.517893
1301298	0	0.512987
1247705	1	0.512377
1346363	0	0.507894
3072414	0	0.502879
1345990	0	0.500188
1201308	0	0.496083
1205585	0	0.491328
1213436	0	0.487643
1218306	0	0.482752
1223738	0	0.477654
1359812	1	0.473123
1223732	0	0.472114
1249324	0	0.468764
1207956	0	0.462217
1244362	0	0.459813
1344864	0	0.452199
1235508	0	0.448121
1219083	1	0.44768
1201962	0	0.443599
1220312	0	0.437852
1242309	0	0.432981
1250723	0	0.428743
1269672	0	0.423219
1271024	0	0.419831
1334831	0	0.413909
1338806	0	0.408764
2306258	0	0.402177
1353767	1	0.401632
1204698	0	0.398497
1205597	0	0.393709
1313044	1	0.343219
1208182	0	0.329822
1209904	0	0.323219
1343097	1	0.321339
1211538	0	0.318432
1226810	0	0.312532
1227205	0	0.304329
1233162	0	0.300143
1242350	0	0.297666
1244133	0	0.291433
1253551	0	0.285319
1253607	0	0.280128
1255289	0	0.276389
1263317	0	0.271085
1270285	0	0.269843
1275860	0	0.263898
1323423	0	0.259807
1325046	0	0.253299
1342176	0	0.248716
1344607	0	0.241897
1361562	0	0.238642
1221827	0	0.235419
1245109	0	0.226156
1255849	0	0.220554
1267754	0	0.21832
1231611	0	0.213219
1256610	0	0.209762
1269682	0	0.202323
1341574	0	0.198721
1245560	0	0.192787
1224279	0	0.187533
1278449	0	0.181075
7693230	0	0.178712
1202154	0	0.171012
1220700	0	0.168971
1234037	0	0.164219
1236158	0	0.158994
1239892	0	0.15109
1245170	0	0.14877
1267752	0	0.143298
1279872	0	0.138795
1252881	0	0.13111
1338055	0	0.129843
1353778	0	0.121752
1276122	0	0.118013
1221782	0	0.113397
1277426	0	0.107014
1258367	0	0.101397
1255051	0	0.0987446
1217082	0	0.0786199
1243350	0	0.0734086
1329534	0	0.0514431
5764649	0	0.0483277
1202487	0	0.0417643
1230502	0	0.036863
1231623	0	0.0328313
1220035	0	0.0279448
1240987	0	0.0222976
1277834	0	0.0214495
1224926	0	0.0183168
1355437	0	0.0115499
1239930	0	0.00913387
1238020	0	0.00633192
1202407	0	0.0046824
