# Supplementary material for: Predicting treatment response from longitudinal images using multi-task deep learning
Source: Nat Commun. 2021 Mar 25;12:1851. doi: 10.1038/s41467-021-22188-y (PMC7994301; doi:10.1038/s41467-021-22188-y)
Supplement: Supplementary file 4 — Source data [file 41467_2021_22188_MOESM4_ESM.zip › Source Data/Siam-Resnet-18/External Validation/1203_External_SiamResnet 18.xlsx]

## Sheet: Sheet1
Patient ID	PCR	Siam-Resnet 18
405484	1	0.990108
405903	1	0.98681
447960	1	0.980951
426495	1	0.975941
444500	1	0.975831
391934	1	0.970118
421312	1	0.955607
445326	1	0.955508
392975	1	0.942956
403678	1	0.931931
405316	1	0.911753
444307	1	0.908802
405183	1	0.900127
406703	1	0.896549
424178	1	0.890254
407305	1	0.886906
424983	1	0.880275
407487	1	0.875986
405075	0	0.855431
424052	0	0.855421
421590	1	0.851231
421858	1	0.843295
419354	0	0.827322
423822	1	0.820911
426547	0	0.818761
405064	0	0.812421
428264	1	0.810941
405817	0	0.809121
427057	1	0.80191
448532	0	0.79213
428878	1	0.789212
452834	1	0.786542
438086	0	0.783292
430368	0	0.783121
432426	1	0.774322
430812	1	0.765431
433819	1	0.751321
447964	0	0.743252
435745	0	0.743222
434805	1	0.732961
434932	1	0.72345
435739	1	0.69832
403730	0	0.69765
422969	0	0.691241
440834	1	0.687541
403056	0	0.686541
423354	0	0.681352
449655	1	0.679982
443728	1	0.679321
445884	1	0.67682
429576	0	0.67654
401377	0	0.67032
424926	0	0.665781
392214	0	0.647211
442217	0	0.637841
407199	0	0.623562
390720	0	0.623451
449065	1	0.59791
435174	0	0.49123
406508	0	0.489611
390169	0	0.487651
392970	0	0.480121
432696	0	0.479811
424592	0	0.47612
391193	0	0.473211
391171	0	0.468965
403550	0	0.468929
429614	0	0.46272
435207	0	0.456781
434739	0	0.452151
389601	0	0.451792
418440	0	0.451242
429967	0	0.443571
390693	0	0.434572
427021	0	0.43262
424072	0	0.431263
393502	0	0.421351
403611	0	0.412562
449575	0	0.406725
435638	0	0.398773
392526	0	0.39126
448710	0	0.385441
444317	0	0.378924
435902	0	0.371242
401820	1	0.37098
435995	0	0.36782
390943	1	0.35761
447099	1	0.35658
392859	1	0.35432
419732	1	0.343211
444947	0	0.342199
440818	0	0.342191
452051	0	0.341257
445358	0	0.335681
441482	0	0.33277
453091	0	0.326763
441135	0	0.321991
392499	1	0.31541
445943	0	0.312351
451309	0	0.312182
448865	0	0.307662
402589	1	0.30123
424961	0	0.276598
423024	0	0.271245
422836	0	0.267825
421183	0	0.253688
419771	0	0.245636
423372	0	0.242176
407372	0	0.231471
390126	0	0.221242
405883	0	0.210532
390691	0	0.201682
405827	0	0.201141
403295	0	0.190332
402273	0	0.17633
393116	0	0.160331
392549	0	0.154332
391516	0	0.130941
426558	0	0.0981307
433856	0	0.0812407
446692	0	0.0798197
446080	0	0.0679107
455654	0	0.0678898
432107	0	0.0654914
438259	0	0.0528126
433581	0	0.0512417
453078	0	0.0398807
439642	0	0.0321906
437160	0	0.0314587
451308	0	0.0287691
455547	0	0.0234871
438447	0	0.0234569
421703	0	0.0215413
454441	0	0.0187611
405223	0	0.0154305
451325	0	0.0123513
407043	0	0.0088114
422233	0	0.0061397
420871	0	0.0060289
452039	0	0.0015586
434759	0	0.0012481
