# Supplementary material for: Predicting treatment response from longitudinal images using multi-task deep learning
Source: Nat Commun. 2021 Mar 25;12:1851. doi: 10.1038/s41467-021-22188-y (PMC7994301; doi:10.1038/s41467-021-22188-y)
Supplement: Supplementary file 4 — Source data [file 41467_2021_22188_MOESM4_ESM.zip › Source Data/T2 Modal/Training/1203_Training_T2 modal.xlsx]

## Sheet: Sheet1
Patient ID	PCR	T2 modal
1119414	1	0.992953
1137308	1	0.983852
1110533	1	0.972948
1081887	1	0.962631
1112200	1	0.955598
1113868	1	0.944131
1184457	1	0.941555
1149392	1	0.933379
1018052	1	0.930995
1133398	1	0.924342
1100890	1	0.922262
1043360	1	0.913994
1133399	1	0.910817
1133964	1	0.902738
1076699	1	0.900677
1076812	1	0.892985
1049430	1	0.890619
1024531	1	0.88399
1093052	1	0.881893
1158425	1	0.877607
1165941	1	0.868753
1165942	1	0.855872
1035657	1	0.753428
1197861	1	0.745431
1047001	1	0.736462
1105112	1	0.727218
1085960	1	0.715641
1051583	1	0.70453
1051836	1	0.692566
1045586	1	0.681542
1107851	0	0.594565
1175850	1	0.592186
1129794	0	0.588716
1134550	0	0.522988
1086177	0	0.521544
1136477	0	0.520322
1062083	1	0.502986
1053053	1	0.494976
1054958	1	0.483465
1075329	1	0.475432
1014089	1	0.467698
1170356	1	0.466742
1153546	0	0.456685
1055058	1	0.455907
1150133	0	0.454769
1082729	0	0.452636
1144374	1	0.451238
1030998	0	0.451079
1044405	0	0.450121
1136641	1	0.448768
1001606	0	0.448076
1065429	0	0.446332
1062973	0	0.444517
1057554	1	0.44302
1124391	1	0.442981
1143822	0	0.442143
1198065	0	0.441124
1165849	0	0.440322
1051184	0	0.438432
1010585	0	0.436352
1100821	1	0.435186
1034533	0	0.434572
1134785	0	0.432432
1113374	1	0.432188
1073374	0	0.431609
1137779	0	0.430013
1051855	1	0.428776
1176597	0	0.428006
1157184	0	0.426437
1001968	0	0.424765
1192289	1	0.424532
1005594	0	0.41824
1022253	0	0.416453
1049412	0	0.414767
1143768	1	0.414322
1166014	1	0.412185
1145894	0	0.412099
1173590	0	0.411898
1013993	0	0.410329
1172544	0	0.40876
1200749	0	0.406543
1160235	1	0.40502
1016335	0	0.404532
1117267	0	0.402675
1102927	0	0.401567
1024299	0	0.400785
1029579	0	0.398906
1187694	0	0.398123
1016918	0	0.396675
1081253	0	0.396645
1052731	0	0.394572
1040879	0	0.392689
1133182	0	0.392688
1075797	0	0.391879
1069726	0	0.390338
1180103	0	0.390123
1014289	0	0.388459
1165280	0	0.386777
1119372	0	0.38644
1028682	0	0.384239
1120815	0	0.384129
1105922	0	0.382549
1021349	0	0.382134
1042013	0	0.381346
1110001	0	0.381044
1001577	0	0.380324
1018308	0	0.380038
1195717	0	0.378587
1077010	0	0.378346
1099966	0	0.376902
1133987	0	0.376755
1017857	1	0.376513
1141057	0	0.374567
1038213	0	0.374564
1022647	1	0.373211
1051172	0	0.372877
1168207	0	0.372499
1002137	1	0.371236
1068624	0	0.371079
1111795	0	0.370476
1019550	0	0.370034
1080706	0	0.368468
1070082	0	0.368456
1186616	0	0.366699
1057653	0	0.366347
1024532	1	0.365477
1121568	0	0.364983
1066069	1	0.364896
1026334	0	0.364547
1158617	0	0.362979
1140517	0	0.362568
1153385	0	0.361123
1045372	0	0.361033
1086647	0	0.360049
1082303	0	0.360029
1036370	0	0.359
1086569	0	0.358457
1085877	1	0.356786
1151401	0	0.356688
1019015	0	0.354738
1175851	1	0.35332
1171665	0	0.352888
1199810	0	0.351777
1034912	0	0.350655
1150275	1	0.348975
1171788	0	0.348899
1075030	0	0.346898
1025888	0	0.344666
1016915	0	0.342565
1070868	0	0.341998
1193756	0	0.340988
1128738	0	0.338676
1037028	0	0.337865
1027147	0	0.336677
1083654	0	0.334565
1044993	0	0.332777
1016317	0	0.331378
1177789	0	0.330017
1177790	0	0.328677
1103556	0	0.326981
1085267	0	0.324679
1092139	0	0.322457
1036800	0	0.32189
1074033	0	0.320988
1074130	0	0.318669
1148835	0	0.316455
1185818	0	0.314568
1018268	0	0.312981
1097002	0	0.311856
1126268	0	0.301565
1054915	0	0.300785
1016289	0	0.298454
1112811	0	0.296218
1161998	0	0.294499
1084710	0	0.292761
1041757	0	0.291897
1163138	0	0.290533
1117787	0	0.288653
1199674	0	0.287693
1149161	0	0.286649
1175171	0	0.28655
1062089	0	0.28466
1147508	0	0.283659
1118811	0	0.282577
1125107	0	0.282173
1124673	0	0.281598
1065912	0	0.281219
1044417	0	0.280875
1113574	0	0.280067
1080052	0	0.278678
1074149	0	0.278009
1070739	0	0.276988
1051383	0	0.276245
1137116	0	0.274989
1143848	0	0.274199
1122417	0	0.272665
1177781	0	0.272432
1161668	0	0.271987
1056312	0	0.271965
1104924	0	0.270549
1068840	0	0.268655
1050128	0	0.2681
1157663	0	0.266989
1181449	0	0.266099
1077005	0	0.264989
1195186	0	0.26479
1137301	0	0.26279
1090876	0	0.262787
1073460	0	0.261651
1001280	0	0.26111
1024360	0	0.260054
1166869	0	0.26001
1150147	0	0.258762
1066378	0	0.258699
1024534	0	0.256899
1071995	0	0.254878
1037174	0	0.252775
1018284	0	0.251681
1179952	0	0.250565
1123214	0	0.248567
1041504	0	0.246788
1050947	0	0.244755
1183155	0	0.242788
1129958	0	0.241091
1172076	0	0.24009
1161054	0	0.23801
1018704	0	0.236879
1076734	0	0.228774
1139775	0	0.226889
1195487	0	0.224919
1020129	0	0.222648
1111703	0	0.221888
1065227	0	0.220774
1113411	0	0.218456
1105664	0	0.216545
1173139	0	0.214288
1134817	0	0.212767
1164215	0	0.210887
1126591	0	0.208998
1109708	0	0.206543
1053152	0	0.204366
1095397	0	0.202879
1137290	0	0.198877
1169499	0	0.196766
1147816	0	0.194877
1056223	0	0.192899
1000165	0	0.190046
1176382	0	0.188089
1053036	0	0.186543
1160223	0	0.184577
1008983	0	0.182989
1187019	0	0.181577
1174912	0	0.180678
1049022	0	0.17911
1149240	0	0.178988
1201025	0	0.17679
1119620	0	0.174818
1105424	0	0.172897
1079488	0	0.171
1142956	0	0.168568
1175839	0	0.166578
1070321	0	0.164344
1048247	0	0.162789
1169801	0	0.162356
1015177	0	0.161888
1171513	0	0.161544
1041056	0	0.160342
1013182	0	0.158799
1007631	0	0.156888
1040141	0	0.154434
1136268	0	0.152699
1174913	0	0.151088
1125277	0	0.150678
1145990	0	0.148777
1161359	0	0.146819
1041470	0	0.144378
1072388	0	0.142897
1150861	0	0.141779
1083532	0	0.140882
1075963	0	0.138056
1168245	0	0.136878
1168246	0	0.134578
1194869	0	0.13268
1178263	0	0.131678
1188227	0	0.120678
1035359	0	0.110988
1166466	0	0.102176
1166467	0	0.0943299
1052518	0	0.0855119
1148203	0	0.0798892
1159165	0	0.0727787
1101044	0	0.0658777
1000767	0	0.0629979
1083182	0	0.0577868
1020663	0	0.0488677
1107605	0	0.0420789
1192918	0	0.0406679
1155341	0	0.0387866
1037367	0	0.0328579
1017593	0	0.0307869
1047211	0	0.0274559
1103164	0	0.0264855
1036731	0	0.0258234
1036452	0	0.0229798
1073519	0	0.0209855
1166859	0	0.018923
1051388	0	0.017359
1139650	0	0.015999
1077958	0	0.0149888
1172823	0	0.0115554
1165984	0	0.00968681
1115931	0	0.00959072
1096426	0	0.00869189
1165985	0	0.0075888
1117288	0	0.00669372
1066357	0	0.00579801
1147077	0	0.00479251
1058474	0	0.00315529
1074147	0	0.00257471
1029272	0	0.00148929
1065248	0	0.00146013
