# Supplementary material for: Predicting treatment response from longitudinal images using multi-task deep learning
Source: Nat Commun. 2021 Mar 25;12:1851. doi: 10.1038/s41467-021-22188-y (PMC7994301; doi:10.1038/s41467-021-22188-y)
Supplement: Supplementary file 4 — Source data [file 41467_2021_22188_MOESM4_ESM.zip › Source Data/T2 Modal/Internal Validation/1203_Internal validation_T2 modal.xlsx]

## Sheet: Sheet1
Patient ID	PCR	T2 modal
1271030	1	0.990552
1201305	1	0.980175
1208666	1	0.972275
1263269	1	0.961155
1261266	1	0.950941
1261267	1	0.941017
1222417	1	0.930736
1241079	1	0.920573
1254512	1	0.912897
1258267	1	0.902926
1223712	1	0.894952
1223977	1	0.881785
1236161	1	0.87383
1236162	1	0.861516
1242389	1	0.851827
1258955	1	0.840586
1205463	1	0.824157
1268613	0	0.822166
1269670	1	0.810987
1269671	1	0.801544
1208093	0	0.801439
1203305	1	0.796575
1224924	0	0.781734
1276784	0	0.779032
1368541	1	0.773897
1260326	0	0.772188
1258027	0	0.769235
1212884	0	0.763188
1239915	0	0.761957
1332153	0	0.76141
1284732	1	0.761329
1262104	0	0.757123
1238122	1	0.753342
1338824	0	0.752179
1249216	0	0.751277
1264375	1	0.743219
1364699	0	0.742666
1256029	1	0.732987
1247235	0	0.728935
1252593	1	0.727894
1239241	1	0.712339
1218729	1	0.695542
1205585	0	0.691328
1213436	0	0.687643
1253926	0	0.68433
1280042	1	0.678324
1332894	1	0.665313
1281529	1	0.642896
1261507	1	0.631299
1264730	1	0.613298
1295405	1	0.606432
1298936	1	0.578943
1206160	0	0.575432
1208993	0	0.570322
1259712	0	0.564329
1224817	0	0.560432
3457116	0	0.556432
1361850	0	0.551288
1342877	0	0.546432
1354739	0	0.539786
1352101	0	0.534865
1298508	1	0.531299
370231	0	0.530111
362169	0	0.526981
1332098	0	0.521077
1335302	0	0.517893
1301298	0	0.512987
1247705	1	0.512377
1346363	0	0.507894
3072414	0	0.502879
1345990	0	0.500188
1201308	0	0.496083
1338929	1	0.486595
1218306	0	0.482752
1223738	0	0.477654
1359812	1	0.473123
1223732	0	0.472114
1249324	0	0.468764
1207956	0	0.462217
1244362	0	0.459813
1344864	0	0.452199
1235508	0	0.448121
1219083	1	0.44768
1201962	0	0.443599
1220312	0	0.437852
1354361	1	0.433726
1242309	0	0.432981
1250723	0	0.428743
1269672	0	0.423219
1271024	0	0.419831
1334831	0	0.413909
1338806	0	0.408764
2306258	0	0.402177
1353767	1	0.401632
1204698	0	0.398497
1205597	0	0.393709
1313044	1	0.343219
1208182	0	0.329822
1209904	0	0.323219
1343097	1	0.321339
1211538	0	0.318432
1226810	0	0.312532
1227205	0	0.304329
1233162	0	0.300143
1242350	0	0.297666
1244133	0	0.291433
1253551	0	0.285319
1253607	0	0.280128
1255289	0	0.276389
1263317	0	0.271084
1270285	0	0.269843
1275860	0	0.263898
1323423	0	0.259807
1325046	0	0.253299
1342176	0	0.248716
1344607	0	0.241897
1361562	0	0.238642
1221827	0	0.235419
1245109	0	0.226156
1255849	0	0.220554
1267754	0	0.21832
1231611	0	0.213219
1256610	0	0.209762
1269682	0	0.202323
1341574	0	0.198721
1245560	0	0.192787
1224279	0	0.187533
1278449	0	0.181075
7693230	0	0.178712
1202154	0	0.171012
1220700	0	0.168971
1234037	0	0.164219
1236158	0	0.158994
1239892	0	0.15109
1245170	0	0.148769
1267752	0	0.143298
1279872	0	0.138795
1252881	0	0.13111
1338055	0	0.129843
1353778	0	0.121991
1276122	0	0.118033
1221782	0	0.113417
1277426	0	0.107043
1258367	0	0.101567
1255051	0	0.0989145
1217082	0	0.0787298
1243350	0	0.0735285
1329534	0	0.051633
5764649	0	0.0486277
1202487	0	0.0419042
1230502	0	0.036943
1231623	0	0.0329813
1220035	0	0.0279946
1240987	0	0.0224176
1277834	0	0.0216095
1224926	0	0.0185268
1355437	0	0.0114618
1239930	0	0.00915576
1238020	0	0.00635856
1202407	0	0.00469823
