# Supplementary material for: Predicting treatment response from longitudinal images using multi-task deep learning
Source: Nat Commun. 2021 Mar 25;12:1851. doi: 10.1038/s41467-021-22188-y (PMC7994301; doi:10.1038/s41467-021-22188-y)
Supplement: Supplementary file 4 — Source data [file 41467_2021_22188_MOESM4_ESM.zip › Source Data/T2 Modal/External Validation/1203_External Validation_T2 modal.xlsx]

## Sheet: Sheet1
Patient ID	PCR	T2 modal
405484	1	0.990018
405903	1	0.986998
447960	1	0.980098
426495	1	0.975798
444500	1	0.974438
391934	1	0.969991
421312	1	0.955991
445326	1	0.954788
392975	1	0.942882
403678	1	0.931982
405316	1	0.911981
444307	1	0.9092
405183	1	0.900391
406703	1	0.896988
424178	1	0.890098
424983	1	0.88102
405075	0	0.855449
424052	0	0.855439
421590	1	0.85123
421858	1	0.843289
419354	0	0.82734
423822	1	0.820898
426547	0	0.818776
405064	0	0.812398
428264	1	0.810899
405817	0	0.809099
427057	1	0.801901
448532	0	0.792142
428878	1	0.78921
452834	1	0.786539
438086	0	0.783302
430368	0	0.783133
432426	1	0.774319
430812	1	0.765429
435207	0	0.756791
433819	1	0.751318
447964	0	0.743267
435745	0	0.743219
434805	1	0.732959
427021	0	0.732622
434932	1	0.72345
435739	1	0.69832
403730	0	0.69766
422969	0	0.691251
440834	1	0.687536
403056	0	0.686557
423354	0	0.681361
449655	1	0.679979
443728	1	0.679314
445884	1	0.676819
429576	0	0.67655
401377	0	0.670336
424926	0	0.665793
392214	0	0.647222
442217	0	0.637853
407199	0	0.623574
390720	0	0.623461
449065	1	0.597922
435174	0	0.491241
406508	0	0.489628
407305	1	0.487823
390169	0	0.487661
392970	0	0.480131
432696	0	0.47982
407487	1	0.476602
424592	0	0.476132
391193	0	0.473222
391171	0	0.468973
403550	0	0.468922
429614	0	0.462726
434739	0	0.452152
389601	0	0.451791
418440	0	0.451241
429967	0	0.443571
390693	0	0.434578
424072	0	0.431262
393502	0	0.421351
403611	0	0.412576
449575	0	0.406735
435638	0	0.398779
392526	0	0.391271
448710	0	0.385444
444317	0	0.378928
435902	0	0.371249
401820	1	0.370979
435995	0	0.367828
390943	1	0.357609
447099	1	0.356591
392859	1	0.354319
419732	1	0.343209
444947	0	0.342219
440818	0	0.342172
452051	0	0.341251
445358	0	0.335688
441482	0	0.332778
453091	0	0.326763
441135	0	0.321992
392499	1	0.31541
445943	0	0.31235
451309	0	0.312191
448865	0	0.307661
402589	1	0.301222
424961	0	0.276601
423024	0	0.271241
422836	0	0.26782
421183	0	0.253681
419771	0	0.245632
423372	0	0.242171
407372	0	0.231472
390126	0	0.221246
405883	0	0.210532
390691	0	0.201681
405827	0	0.201145
403295	0	0.190332
402273	0	0.17634
393116	0	0.160332
392549	0	0.154332
391516	0	0.130941
426558	0	0.0982172
433856	0	0.0813126
446692	0	0.0799031
446080	0	0.0681112
455654	0	0.0679012
432107	0	0.0655021
438259	0	0.0529012
433581	0	0.0513012
453078	0	0.0399012
439642	0	0.0321981
437160	0	0.0315012
451308	0	0.0288123
455547	0	0.0235102
438447	0	0.0235023
421703	0	0.0214981
454441	0	0.0188012
405223	0	0.0153913
451325	0	0.0122989
407043	0	0.0087598
422233	0	0.0061376
420871	0	0.0060932
452039	0	0.0015569
434759	0	0.0012492
