# Supplementary material for: Predicting treatment response from longitudinal images using multi-task deep learning
Source: Nat Commun. 2021 Mar 25;12:1851. doi: 10.1038/s41467-021-22188-y (PMC7994301; doi:10.1038/s41467-021-22188-y)
Supplement: Supplementary file 4 — Source data [file 41467_2021_22188_MOESM4_ESM.zip › Source Data/Location_Upper middle and lower rectal cancer/Upper and middle/Internal_Validation_Upper and middle/1204_Internal Validation_Upper and middle.xlsx]

## Sheet: Sheet1
Patient ID	PCR	Upper and middle
362169	0	0.526981
1201962	0	0.443599
1202407	0	0.504671
1205463	1	0.82636
1207956	0	0.462217
1208093	0	0.401439
1212884	0	0.363188
1218729	1	0.695542
1219083	1	0.74768
1220312	0	0.437852
1221782	0	0.113287
1224279	0	0.187533
1224817	0	0.560432
1235508	0	0.448121
1239915	0	0.361957
1239930	0	0.709123
1240987	0	0.0221876
1241079	1	0.923477
1242309	0	0.432981
1244362	0	0.459813
1245560	0	0.192787
1247235	0	0.728935
1247705	1	0.422377
1249216	0	0.251277
1250723	0	0.428743
1252593	1	0.727894
1254512	1	0.915499
1255051	0	0.398635
1256029	1	0.732987
1258267	1	0.904329
1260326	0	0.372188
1261507	1	0.631299
1263269	0	0.363657
1264375	1	0.743219
1264730	1	0.613298
1269670	1	0.813388
1269671	1	0.801544
1269672	0	0.423219
1271024	0	0.419831
1277426	0	0.106983
1277834	0	0.0213495
1278449	0	0.181075
1281529	1	0.642896
1298508	1	0.531299
1301298	0	0.512987
1313044	0	0.343219
1332894	1	0.665313
1334831	0	0.413909
1335302	0	0.517893
1338806	0	0.408764
1338824	0	0.752179
1343097	0	0.321339
1344864	0	0.452199
1352101	0	0.534865
1353778	0	0.121642
1354739	0	0.539786
1355437	0	0.51144
1364699	0	0.742666
2306258	0	0.402177
3457116	0	0.556432
7693230	0	0.178712
