# Supplementary material for: Predicting treatment response from longitudinal images using multi-task deep learning
Source: Nat Commun. 2021 Mar 25;12:1851. doi: 10.1038/s41467-021-22188-y (PMC7994301; doi:10.1038/s41467-021-22188-y)
Supplement: Supplementary file 4 — Source data [file 41467_2021_22188_MOESM4_ESM.zip › Source Data/Location_Upper middle and lower rectal cancer/Upper and middle/External_Validation_Upper and middle/1204_External_Upper and middle.xlsx]

## Sheet: Sheet1
Patient ID	PCR	Upper and middle
405484	1	0.99041
405903	1	0.98764
447960	1	0.98175
426495	1	0.97685
447099	1	0.95658
419732	1	0.94321
405183	1	0.90043
424983	1	0.88098
405075	0	0.85543
421590	1	0.85123
421858	1	0.84329
426547	0	0.81876
428264	1	0.81094
427057	1	0.80191
402589	1	0.80123
448532	0	0.79213
392526	0	0.79126
428878	1	0.78921
452834	1	0.78654
424961	0	0.77659
392549	0	0.85432
452051	0	0.84124
434805	1	0.73296
434932	1	0.72345
435739	1	0.69832
403730	0	0.69765
422969	0	0.69124
403056	0	0.68654
423354	0	0.68135
449655	1	0.67998
392214	0	0.64721
442217	0	0.63784
390720	0	0.62345
449065	1	0.39791
435174	0	0.49123
390169	0	0.48765
392970	0	0.48012
432696	0	0.47981
424592	0	0.47612
391193	0	0.47321
403550	0	0.46891
429614	0	0.46271
435207	0	0.45678
434739	0	0.45214
429967	0	0.44356
424072	0	0.43125
403611	0	0.41256
448710	0	0.38543
435902	0	0.37123
445358	0	0.33567
392499	1	0.19541
451309	0	0.31218
448865	0	0.30765
423372	0	0.24216
407372	0	0.23146
405827	0	0.20113
403295	0	0.19032
391516	0	0.13093
426558	0	0.09812
433856	0	0.08123
446692	0	0.07981
432107	0	0.06548
438086	0	0.04329
447964	0	0.04325
435745	0	0.04322
439642	0	0.03218
437160	0	0.03145
455547	0	0.02348
438447	0	0.02345
421703	0	0.02153
454441	0	0.01875
405223	0	0.01542
405064	0	0.01242
451325	0	0.01234
405817	0	0.00912
407043	0	0.00876
419354	0	0.00732
452039	0	0.00154
434759	0	0.00123
