# Supplementary material for: Predicting treatment response from longitudinal images using multi-task deep learning
Source: Nat Commun. 2021 Mar 25;12:1851. doi: 10.1038/s41467-021-22188-y (PMC7994301; doi:10.1038/s41467-021-22188-y)
Supplement: Supplementary file 4 — Source data [file 41467_2021_22188_MOESM4_ESM.zip › Source Data/Location_Upper middle and lower rectal cancer/Lower/External Validation_lower/1204_External Validation_Lower.xlsx]

## Sheet: Sheet1
Patient ID	PCR	Lower
444500	1	0.97654
445326	1	0.95671
401820	1	0.93098
444307	1	0.90921
424178	1	0.89076
407487	1	0.87659
429576	0	0.87654
423822	1	0.82091
430368	0	0.79312
432426	1	0.77432
430812	1	0.76543
433819	1	0.75132
443728	1	0.67932
401377	0	0.67032
424926	0	0.66578
406508	0	0.48961
391171	0	0.46896
389601	0	0.45178
418440	0	0.45123
390693	0	0.43456
427021	0	0.43261
393502	0	0.42134
449575	0	0.40672
435638	0	0.39876
444317	0	0.37891
435995	0	0.36781
444947	0	0.34219
441482	0	0.33276
453091	0	0.32675
441135	0	0.32198
390943	1	0.33761
423024	0	0.27123
422836	0	0.26781
421183	0	0.25367
419771	0	0.24562
405883	0	0.21052
402273	0	0.17632
446080	0	0.06791
455654	0	0.06788
438259	0	0.05281
433581	0	0.05123
453078	0	0.03987
451308	0	0.02876
420871	0	0.00601
424052	0	0.00542
