# Supplementary material for: Predicting treatment response from longitudinal images using multi-task deep learning
Source: Nat Commun. 2021 Mar 25;12:1851. doi: 10.1038/s41467-021-22188-y (PMC7994301; doi:10.1038/s41467-021-22188-y)
Supplement: Supplementary file 4 — Source data [file 41467_2021_22188_MOESM4_ESM.zip › Source Data/Location_Upper middle and lower rectal cancer/Lower/Internal Validation_lower/1204_Internal validation_Lower.xlsx]

## Sheet: Sheet1
Patient ID	PCR	Lower
370231	0	0.560432
1201305	1	0.983477
1201308	1	0.331077
1202154	0	0.280128
1202487	0	0.148769
1203305	1	0.732987
1204698	0	0.423219
1205585	0	0.517893
1205597	0	0.422188
1206160	0	0.691328
1208182	0	0.421349
1208666	1	0.974377
1208993	0	0.60141
1209904	0	0.419831
1211538	0	0.418257
1213436	1	0.382987
1217082	0	0.201957
1218306	0	0.507894
1220035	0	0.13111
1220700	0	0.276389
1221827	0	0.341654
1222417	1	0.862619
1223712	1	0.82636
1223732	0	0.700188
1223738	0	0.502879
1223977	1	0.813388
1224924	0	0.0821876
1224926	0	0.117943
1226810	0	0.413909
1227205	0	0.41144
1230502	0	0.143298
1231611	0	0.323219
1231623	0	0.138795
1233162	0	0.409123
1234037	0	0.271084
1236158	0	0.269843
1236161	1	0.801544
1236162	1	0.796574
1238020	0	0.754671
1238122	1	0.695542
1239241	1	0.665313
1239892	0	0.263898
1242350	0	0.408764
1242389	1	0.786594
1243350	0	0.198721
1244133	0	0.40633
1245109	0	0.336753
1245170	0	0.259807
1249324	0	0.487643
1252881	0	0.241897
1253551	0	0.402177
1253607	0	0.398497
1253926	1	0.701734
1255289	0	0.393709
1255849	0	0.332721
1256610	0	0.318432
1258027	0	0.192787
1258367	0	0.713219
1258955	1	0.773897
1259712	0	0.601277
1261266	1	0.952342
1261267	1	0.904329
1262104	0	0.0692348
1263317	0	0.381075
1267752	0	0.253299
1267754	0	0.329822
1268613	0	0.187533
1269682	0	0.312532
1270285	0	0.378712
1271030	1	0.991654
1275860	0	0.371012
1276122	0	0.226156
1276784	0	0.168971
1279872	0	0.248716
1280042	1	0.643219
1284732	1	0.697654
1295405	1	0.615499
1298936	1	0.623477
1323423	0	0.364219
1325046	0	0.362165
1329534	0	0.158994
1332098	0	0.551288
1332153	0	0.0785098
1338055	0	0.238642
1338929	1	0.727894
1341574	0	0.304329
1342176	0	0.359032
1342877	0	0.575432
1344607	0	0.351333
1345990	0	0.526981
1346363	0	0.534865
1353767	1	0.801632
1354361	1	0.761329
1359812	1	0.78768
1361562	0	0.348218
1361850	0	0.58433
1368541	1	0.712339
3072414	0	0.530111
5764649	0	0.15109
