# Supplementary material for: Predicting treatment response from longitudinal images using multi-task deep learning
Source: Nat Commun. 2021 Mar 25;12:1851. doi: 10.1038/s41467-021-22188-y (PMC7994301; doi:10.1038/s41467-021-22188-y)
Supplement: Supplementary file 4 — Source data [file 41467_2021_22188_MOESM4_ESM.zip › Source Data/Gender/Male/Internal validation/1204_Internal validation_Male.xlsx]

## Sheet: Sheet1
Patient ID	PCR	Male
1271030	1	0.991654
1201305	1	0.983477
1208666	1	0.974377
1263269	1	0.963657
1222417	1	0.862619
1241079	1	0.85343
1254512	1	0.841989
1258267	1	0.836528
1223712	1	0.82636
1223977	1	0.813388
1236161	1	0.801544
1236162	1	0.796574
1242389	1	0.786594
1219083	1	0.773123
1354361	1	0.761329
362169	0	0.756432
1205463	1	0.753342
1203305	1	0.732987
1368541	1	0.712339
1253926	0	0.701734
1353767	1	0.701632
1284732	1	0.697654
1238122	1	0.695542
1264375	1	0.683488
1207956	0	0.682752
1256029	1	0.678324
1252593	1	0.675433
1239241	1	0.665313
370231	0	0.660432
1280042	1	0.643219
1332894	1	0.642896
1281529	1	0.631739
1261507	1	0.631299
1264730	1	0.631299
1298936	1	0.623477
1295405	1	0.615499
1208993	0	0.60141
1259712	0	0.601277
1224817	0	0.600712
3457116	0	0.596083
1361850	0	0.58433
1343097	1	0.582377
1354739	0	0.570322
1352101	0	0.564329
1332098	0	0.551288
1335302	0	0.546432
1301298	0	0.539786
1346363	0	0.534865
1345990	0	0.526981
1201308	0	0.521077
1223738	0	0.502879
1223732	0	0.500188
1249324	0	0.487643
1344864	0	0.472114
1235508	0	0.468764
1201962	0	0.462217
1242309	0	0.452199
1250723	0	0.448121
1334831	0	0.432981
1338806	0	0.428743
2306258	0	0.427835
1204698	0	0.423219
1205597	0	0.422188
1208182	0	0.421349
1209904	0	0.419831
1211538	0	0.418257
1226810	0	0.413909
1227205	0	0.41144
1233162	0	0.409123
1242350	0	0.408764
1244133	0	0.40633
1253551	0	0.402177
1253607	0	0.398497
1255289	0	0.393709
1263317	0	0.381075
1275860	0	0.371012
1323423	0	0.364219
1325046	0	0.362165
1361562	0	0.348218
1221827	0	0.341654
1245109	0	0.336753
1267754	0	0.329822
1256610	0	0.318432
1269682	0	0.312532
1245560	0	0.300143
1224279	0	0.297666
1359812	1	0.28768
7693230	0	0.285319
1202154	0	0.280128
1220700	0	0.276389
1234037	0	0.271084
1236158	0	0.269843
1239892	0	0.263898
1245170	0	0.259807
1267752	0	0.253299
1279872	0	0.248716
1338055	0	0.238642
1353778	0	0.235419
1221782	0	0.220554
1277426	0	0.21832
1208093	0	0.202666
1247235	0	0.202323
1260326	0	0.202179
1217082	0	0.201957
1276784	0	0.168971
1329534	0	0.158994
1230502	0	0.143298
1231623	0	0.138795
1220035	0	0.13111
1240987	0	0.129843
1277834	0	0.121642
1355437	0	0.113287
1239930	0	0.106983
1238020	0	0.104671
1202407	0	0.103188
1212884	0	0.101287
1239915	0	0.0889349
1224924	0	0.0821876
1249216	0	0.0732985
