# Supplementary material for: Predicting treatment response from longitudinal images using multi-task deep learning
Source: Nat Commun. 2021 Mar 25;12:1851. doi: 10.1038/s41467-021-22188-y (PMC7994301; doi:10.1038/s41467-021-22188-y)
Supplement: Supplementary file 4 — Source data [file 41467_2021_22188_MOESM4_ESM.zip › Source Data/Gender/Male/External validation/1204_External validation_Male.xlsx]

## Sheet: Sheet1
Patient ID	PCR	Male
426495	1	0.97685
391934	1	0.97042
421312	1	0.95671
445326	1	0.95671
447099	1	0.95658
392859	1	0.95432
392975	1	0.94326
419732	1	0.94321
403678	1	0.93265
405316	1	0.91286
406703	1	0.89765
407305	1	0.88781
424983	1	0.88098
421590	1	0.85123
421858	1	0.84329
423822	1	0.82091
426547	0	0.83876
448532	0	0.79213
452834	1	0.78654
430368	0	0.88312
432426	1	0.77432
433819	1	0.75132
434932	1	0.72345
435739	1	0.69832
403730	0	0.69765
422969	0	0.59124
403056	0	0.58654
423354	0	0.78135
449655	1	0.67998
443728	1	0.67932
445884	1	0.67682
429576	0	0.67654
401377	0	0.67032
424926	0	0.66578
390720	0	0.62345
406508	0	0.48961
390169	0	0.48765
392970	0	0.48012
424592	0	0.47612
391171	0	0.46896
403550	0	0.46891
434739	0	0.45214
389601	0	0.45178
427021	0	0.43261
424072	0	0.43125
393502	0	0.42134
403611	0	0.41256
435638	0	0.39876
392526	0	0.39126
448710	0	0.38543
444317	0	0.37891
444947	0	0.34219
445358	0	0.33567
441482	0	0.33276
453091	0	0.32675
441135	0	0.32198
392499	1	0.21541
451309	0	0.31218
448865	0	0.30765
402589	1	0.25123
424961	0	0.27659
422836	0	0.26781
421183	0	0.25367
423372	0	0.24216
407372	0	0.23146
405883	0	0.21052
405827	0	0.20113
403295	0	0.19032
402273	0	0.17632
393116	0	0.16032
426558	0	0.09812
433856	0	0.08123
446692	0	0.07981
446080	0	0.06791
455654	0	0.06788
432107	0	0.06548
438259	0	0.05281
433581	0	0.05123
447964	0	0.04325
435745	0	0.04322
453078	0	0.03987
439642	0	0.03218
437160	0	0.03145
451308	0	0.02876
421703	0	0.02153
454441	0	0.01875
405223	0	0.01542
405064	0	0.01242
451325	0	0.01234
405817	0	0.00912
407043	0	0.00876
419354	0	0.00732
422233	0	0.00612
420871	0	0.00601
424052	0	0.00542
452039	0	0.00154
434759	0	0.00123
