# Supplementary material for: Predicting treatment response from longitudinal images using multi-task deep learning
Source: Nat Commun. 2021 Mar 25;12:1851. doi: 10.1038/s41467-021-22188-y (PMC7994301; doi:10.1038/s41467-021-22188-y)
Supplement: Supplementary file 4 — Source data [file 41467_2021_22188_MOESM4_ESM.zip › Source Data/Gender/Female/External validation_Female/1204_External validation_Female.xlsx]

## Sheet: Sheet1
Patient ID	PCR	Female
405484	1	0.99041
405903	1	0.98764
447960	1	0.98175
444500	1	0.97654
401820	1	0.93098
444307	1	0.90921
405183	1	0.90043
424178	1	0.89076
407487	1	0.87659
405075	0	0.85543
428264	1	0.81094
427057	1	0.80191
428878	1	0.78921
430812	1	0.76543
434805	1	0.73296
440834	1	0.68754
392214	0	0.64721
442217	0	0.63784
407199	0	0.62356
449065	1	0.39791
435174	0	0.49123
432696	0	0.47981
391193	0	0.47321
429614	0	0.46271
435207	0	0.45678
418440	0	0.45123
429967	0	0.44356
390693	0	0.43456
449575	0	0.40672
435902	0	0.37123
435995	0	0.36781
390943	1	0.32761
440818	0	0.34218
452051	0	0.34124
445943	0	0.31234
423024	0	0.27123
419771	0	0.24562
390126	0	0.82123
390691	0	0.20167
392549	0	0.15432
391516	0	0.13093
438086	0	0.04329
455547	0	0.02348
438447	0	0.02345
