# Supplementary material for: Predicting treatment response from longitudinal images using multi-task deep learning
Source: Nat Commun. 2021 Mar 25;12:1851. doi: 10.1038/s41467-021-22188-y (PMC7994301; doi:10.1038/s41467-021-22188-y)
Supplement: Supplementary file 4 — Source data [file 41467_2021_22188_MOESM4_ESM.zip › Source Data/Gender/Female/Internal validation_Female/1204_Internal validation_Female.xlsx]

## Sheet: Sheet1
Patient ID	PCR	Female
1202487	0	0.148769
1205585	0	0.517893
1206160	0	0.691328
1213436	0	0.512987
1218306	0	0.507894
1218729	1	0.656432
1220312	0	0.459813
1224926	0	0.117943
1231611	0	0.323219
1243350	0	0.198721
1244362	0	0.477654
1247705	1	0.578943
1252881	0	0.241897
1255051	0	0.209762
1255849	0	0.332721
1258027	0	0.192787
1258367	0	0.213219
1258955	1	0.773897
1261266	1	0.952342
1261267	1	0.904329
1262104	0	0.0692348
1268613	0	0.187533
1269670	1	0.743219
1269671	1	0.743219
1269672	0	0.443599
1270285	0	0.378712
1271024	0	0.437852
1276122	0	0.226156
1278449	0	0.291433
1298508	1	0.391339
1313044	1	0.613298
1332153	0	0.0785098
1338824	0	0.0914388
1338929	1	0.727894
1341574	0	0.304329
1342176	0	0.359032
1342877	0	0.645432
1344607	0	0.351333
1364699	0	0.0986345
3072414	0	0.530111
5764649	0	0.15109
